# Supplementary material for: Comprehensive Analysis of Signal Peptides in Saccharomyces Cerevisiae Reveals Features for Efficient Secretion
Source: Adv Sci (Weinh). 2023 Feb 24;10(6):2300302. doi: 10.1002/advs.202300302 (PMC9951282; doi:10.1002/advs.202300302)
Supplement: Supplementary file 1 — Supporting Information [file ADVS-10-2300302-s001.xlsx]

## Sheet: genomic SPs
Supplementary Table 8. Primers used in this study
Standard Name	Systematic Name	primer ID	base sequence
ERP2	YAL007C	P1-1	aaaggtaccaacaaaATGATCAAGTCTACTATTGCTTTGCCATCTTTCTTCATTGTCTT
		P1-2	TTTCTTCATTGTCTTGATCTTGGCTTTAGTTAACTCCGTTGCTGCCgcaacgcctgcggact
		P2	ttagtttctagactcgaggctagc
	YAL016C-A	P1-1	aaaggtaccaacaaaATGGTTTCCTCATTTTTCATGGCTTCTACTTTGTTGGCCATTTC
		P1-2	TTTGTTGGCCATTTCTTCTTGTTTCAACTCTTCCATCTCCAGAGCTgcaacgcctgcggact
		P2	ttagtttctagactcgaggctagc
	YAL034C-B	P1-1	aaaggtaccaacaaaATGGCTGCCGTTCACTTGTACATCATCTCTTTCACTGCTTTGAT
		P1-2	TTTCACTGCTTTGATGATTTCTTCCACCTCCgcaacgcctgcggact
		P2	ttagtttctagactcgaggctagc
FLC2	YAL053W	P1-1	aaaggtaccaacaaaATGATCTTCTTGAACACTTTTGCCAGATGTTTGTTGACCTGTTT
		P1-2	TTTGTTGACCTGTTTCGTTTTATGTTCTGGTACTGCTAGATCCgcaacgcctgcggact
		P2	ttagtttctagactcgaggctagc
CNE1	YAL058W	P1-1	aaaggtaccaacaaaATGAAGTTCTCTGCCTACTTGTGGTGGTTATTCTTGAACTTGGC
		P1-2	ATTCTTGAACTTGGCTTTGGTTAAGGGTgcaacgcctgcggact
		P2	ttagtttctagactcgaggctagc
FLO9	YAL063C	P1-1	aaaggtaccaacaaaATGTCTTTGGCTCACTACTGTTTGCTATTAGCTATCGTCACTTT
		P1-2	AGCTATCGTCACTTTGTTGGGTTTGACCAACGTTGTTTCCGCCgcaacgcctgcggact
		P2	ttagtttctagactcgaggctagc
PAU8	YAL068C	P1-1	aaaggtaccaacaaaATGGTCAAGTTGACCTCCATCGCCGCTGGTGTTGCTGCCATTGC
		P1-2	TGTTGCTGCCATTGCTGCTACTGCTTCTGCTgcaacgcctgcggact
		P2	ttagtttctagactcgaggctagc
ERP1	YAR002C-A	P1-1	aaaggtaccaacaaaATGTTGTTAACCTCTTTGTTGCAAGTTTTCGCTTGTTGTTTGGT
		P1-2	CGCTTGTTGTTTGGTTTTGCCAGCTCAAGTCACTGCCgcaacgcctgcggact
		P2	ttagtttctagactcgaggctagc
PAU7	YAR020C	P1-1	aaaggtaccaacaaaATGGTCAAGTTGACTTCCATCGCCGCTGGTGTTGCTGCTATTGC
		P1-2	TGTTGCTGCTATTGCTGCCGGTGCTTCTGCTgcaacgcctgcggact
		P2	ttagtttctagactcgaggctagc
FLO1	YAR050W	P1-1	aaaggtaccaacaaaATGACCATGCCACACAGATACATGTTCTTAGCCGTCTTCACTTT
		P1-2	AGCCGTCTTCACTTTGTTGGCTTTGACTTCCGTTGCTTCTGGTgcaacgcctgcggact
		P2	ttagtttctagactcgaggctagc
	YAR061W	P1-1	aaaggtaccaacaaaATGCCATACCACTACTTATTCTTGGCTTTGTTCACTTACTTGGC
		P1-2	GTTCACTTACTTGGCCACCTCCAACGTTGTCTCTGGTgcaacgcctgcggact
		P2	ttagtttctagactcgaggctagc
	YAR066W	P1-1	aaaggtaccaacaaaATGTTCAACAGATTTAACAAGTTCCAAGCTGCTGTTGCCTTAGC
		P1-2	TGCTGTTGCCTTAGCTTTGTTGTCTAGAGGTGCTTTGGGTgcaacgcctgcggact
		P2	ttagtttctagactcgaggctagc
PHO11	YAR071W	P1-1	aaaggtaccaacaaaATGTTGAAGTCTGCTGTCTACTCCATCTTGGCTGCTTCTTTAGT
		P1-2	GGCTGCTTCTTTAGTTAACGCCgcaacgcctgcggact
		P2	ttagtttctagactcgaggctagc
	YBL008W-A	P1-1	aaaggtaccaacaaaATGAAGATGAACCCATGCACTGTCATCTTGTGTAAGTCTTTATT
		P1-2	GTGTAAGTCTTTATTTTTCTTCTGTTTGTTCCAAGTTGACTGTgcaacgcctgcggact
		P2	ttagtttctagactcgaggctagc
PEP1	YBL017C	P1-1	aaaggtaccaacaaaATGATTTTGTTGCACTTCGTTTACTCTTTGTGGGCTTTGCTATT
		P1-2	GTGGGCTTTGCTATTAATCCCATTGACTAACGCCgcaacgcctgcggact
		P2	ttagtttctagactcgaggctagc
	YBL039C-A	P1-1	aaaggtaccaacaaaATGTGGGGTTTGAACAGATGGTTAACTTTCACCATGTTGATTTT
		P1-2	CACCATGTTGATTTTGTTGATCACTTCTCACTGTgcaacgcctgcggact
		P2	ttagtttctagactcgaggctagc
	YBL096C	P1-1	aaaggtaccaacaaaATGTCTACTTTGTGTTCCTCCATTGGTTGGAGATTGTTGGTTGC
		P1-2	GAGATTGTTGGTTGCCTTAATCAACTCTGCTGGTGTCTGTGGTgcaacgcctgcggact
		P2	ttagtttctagactcgaggctagc
	YBR013C	P1-1	aaaggtaccaacaaaATGATTTACCCATTGTTCAGAATCTGTATCTTAGGTGCTTTCTT
		P1-2	CTTAGGTGCTTTCTTGTTGGGTTCTTACGCCgcaacgcctgcggact
		P2	ttagtttctagactcgaggctagc
TIP1	YBR067C	P1-1	aaaggtaccaacaaaATGTCTGTCTCCAAGATCGCTTTCGTTTTGTCCGCCATTGCTTC
		P1-2	GTCCGCCATTGCTTCTTTGGCTGTTGCTGACACTTCTGCCgcaacgcctgcggact
		P2	ttagtttctagactcgaggctagc
ECM33	YBR078W	P1-1	aaaggtaccaacaaaATGCAATTCAAGAACGCTTTGACCGCCACTGCTATCTTGTCCGC
		P1-2	TGCTATCTTGTCCGCTTCTGCTTTAGCCgcaacgcctgcggact
		P2	ttagtttctagactcgaggctagc
PHO3	YBR092C	P1-1	aaaggtaccaacaaaATGTTCAAGTCCGTTGTCTACTCTGTCTTGGCTGCCGCTTTGGT
		P1-2	GGCTGCCGCTTTGGTTAACGCTgcaacgcctgcggact
		P2	ttagtttctagactcgaggctagc
PHO5	YBR093C	P1-1	aaaggtaccaacaaaATGTTCAAGTCTGTTGTCTACTCCATCTTGGCTGCTTCTTTGGC
		P1-2	GGCTGCTTCTTTGGCCAACGCTgcaacgcctgcggact
		P2	ttagtttctagactcgaggctagc
	YBR124W	P1-1	aaaggtaccaacaaaATGCCACCACACATCTTTATTGCTTTCTGTATCTTGGAATGTTT
		P1-2	TATCTTGGAATGTTTCGTTGAAACTTTGTCTgcaacgcctgcggact
		P2	ttagtttctagactcgaggctagc
	YBR139W	P1-1	aaaggtaccaacaaaATGAAGTACTTGAACTTAGTTTTCGTCTTGCAATTGTTGATTTC
		P1-2	GCAATTGTTGATTTCCATCAAGTACGCTTCTTTCGGTgcaacgcctgcggact
		P2	ttagtttctagactcgaggctagc
TOS1	YBR162C	P1-1	aaaggtaccaacaaaATGTTGCAAAAGTTGTCCATGACTGCTTTGGTCGGTTTATTCTC
		P1-2	GGTCGGTTTATTCTCTTCCGTTGTCTCTTTGGTTAACGCCgcaacgcctgcggact
		P2	ttagtttctagactcgaggctagc
GDT1	YBR187W	P1-1	aaaggtaccaacaaaATGGGTAACATGATCAAGAAGGCTTCTTTGATTGCTTTGTTGCC
		P1-2	GATTGCTTTGTTGCCATTATTCACTGCTGCTGCTGCCGCCgcaacgcctgcggact
		P2	ttagtttctagactcgaggctagc
ROT2	YBR229C	P1-1	aaaggtaccaacaaaATGGTTTTGTTGAAGTGGTTAGTCTGTCAATTGGTTTTCTTTAC
		P1-2	ATTGGTTTTCTTTACTGCTTTCTCTCACGCCgcaacgcctgcggact
		P2	ttagtttctagactcgaggctagc
	YBR277C	P1-1	aaaggtaccaacaaaATGTTCTCCTCTTTATTCTTGTCTTCTGCTTTGTTTTTCTTCTC
		P1-2	TTTGTTTTTCTTCTCTTGTTTGATGGCCTCCTCCgcaacgcctgcggact
		P2	ttagtttctagactcgaggctagc
	YBR300C	P1-1	aaaggtaccaacaaaATGGCTGCTACTCCAGCTGCCATTGAAGTTTCCTTGACTATCGT
		P1-2	TTCCTTGACTATCGTCTTTGTCTTATTCTTCTCTGCTGACGTTTCTTTGACCgcaacgcctgcggact
		P2	ttagtttctagactcgaggctagc
	YCL012C	P1-1	aaaggtaccaacaaaATGAAGTCTTTGTTCTACTTGAAGTTGCTATTATGGGTTGTCTT
		P1-2	ATTATGGGTTGTCTTATTGTCCTTGTGTTTGTTGATGGCTgcaacgcctgcggact
		P2	ttagtttctagactcgaggctagc
PDI1	YCL043C	P1-1	aaaggtaccaacaaaATGAAGTTCTCTGCTGGTGCTGTCTTGTCTTGGTCTTCATTATT
		P1-2	TTGGTCTTCATTATTGTTGGCTTCCTCCGTTTTCGCCgcaacgcctgcggact
		P2	ttagtttctagactcgaggctagc
EMC1	YCL045C	P1-1	aaaggtaccaacaaaATGAAGATTACCTGTACTGACTTGGTTTACGTTTTCATCTTGTT
		P1-2	CGTTTTCATCTTGTTATTCTTGAACACTTCTTGTGTCCAAGCTgcaacgcctgcggact
		P2	ttagtttctagactcgaggctagc
SPS22	YCL048W	P1-1	aaaggtaccaacaaaATGAACAGAATCACCAGAAAGTCTTGTTTGTTTGCCATTATCTT
		P1-2	GTTTGCCATTATCTTCGCTTCCTTATTCGTTACTCACGCTTTGGGTgcaacgcctgcggact
		P2	ttagtttctagactcgaggctagc
	YCL048W-A	P1-1	aaaggtaccaacaaaATGCAAATCAAGAACATTGTTGCTGTCTTGGCTACCGTTACTGC
		P1-2	GGCTACCGTTACTGCTATCAACGCCgcaacgcctgcggact
		P2	ttagtttctagactcgaggctagc
	YCL049C	P1-1	aaaggtaccaacaaaATGTTCTCCAAGTACTTGGTCACTGCTTCTTCTTTATTCGTTGC
		P1-2	TTCTTTATTCGTTGCTTTGACCTCCGCCgcaacgcctgcggact
		P2	ttagtttctagactcgaggctagc
ADP1	YCR011C	P1-1	aaaggtaccaacaaaATGGGTTCTCACAGAAGATACTTGTACTACTCCATCTTGTCTTT
		P1-2	CTCCATCTTGTCTTTCTTGTTGTTATCTTGTTCCGTTGTCTTGGCTgcaacgcctgcggact
		P2	ttagtttctagactcgaggctagc
PER1	YCR044C	P1-1	aaaggtaccaacaaaATGAGATTAGCTGTTGTTGTCACTTTGTTGGTCCACTGTTTCTT
		P1-2	GGTCCACTGTTTCTTGGTTACCTGTgcaacgcctgcggact
		P2	ttagtttctagactcgaggctagc
RRT12	YCR045C	P1-1	aaaggtaccaacaaaATGAAGCCACAATGTATCTTAATTTCTTTGTTGGTTAACTTGGC
		P1-2	GTTGGTTAACTTGGCTTACGCCgcaacgcctgcggact
		P2	ttagtttctagactcgaggctagc
	YCR061W	P1-1	aaaggtaccaacaaaATGGTTAGATTCGTCTCCATCTTGTCTTTATTCGGTTGTGCTGC
		P1-2	ATTCGGTTGTGCTGCTACTTTGGTTACCGCCgcaacgcctgcggact
		P2	ttagtttctagactcgaggctagc
CPR4	YCR069W	P1-1	aaaggtaccaacaaaATGTGGTTGAAGTCCCTATTGTTGTGTTTGTACTCTTTGGTCTT
		P1-2	GTACTCTTTGGTCTTATGTCAAGTTCACGCTgcaacgcctgcggact
		P2	ttagtttctagactcgaggctagc
FIG2	YCR089W	P1-1	aaaggtaccaacaaaATGAACTCTTTCGCTTCTTTGGGTTTAATCTACTCCGTTGTCAA
		P1-2	CTACTCCGTTGTCAACTTGTTGACTAGAGTTGAAGCCgcaacgcctgcggact
		P2	ttagtttctagactcgaggctagc
	YCR101C	P1-1	aaaggtaccaacaaaATGATTCTATTGCACGCTATCTACACTTTGTGGGTTATCATTTT
		P1-2	GTGGGTTATCATTTTATTGCCATTGTTGAACGCCgcaacgcctgcggact
		P2	ttagtttctagactcgaggctagc
PAU3	YCR104W	P1-1	aaaggtaccaacaaaATGGTCAAGTTGACTTCTATTGCTGCCGGTGTTGCTGCTATCGC
		P1-2	TGTTGCTGCTATCGCCGCTGGTATCGCTGCTgcaacgcctgcggact
		P2	ttagtttctagactcgaggctagc
GRX6	YDL010W	P1-1	aaaggtaccaacaaaATGATTCCATCTAACAAGAGAAACGCCAGAATCTTGTCCATCAC
		P1-2	AATCTTGTCCATCACCACTTTGTTATTGTTGTTGGTCTTCTTCGTTGCTCAAAACgcaacgcctgcggact
		P2	ttagtttctagactcgaggctagc
ERP3	YDL018C	P1-1	aaaggtaccaacaaaATGTCTAACTTGTGTGTTTTATTCTTCCAATTCTTCTTCTTGGC
		P1-2	ATTCTTCTTCTTGGCTCAATTCTTTGCTGAAGCCgcaacgcctgcggact
		P2	ttagtttctagactcgaggctagc
DIA3	YDL024C	P1-1	aaaggtaccaacaaaATGGTTAAGCCAGTTATTTTCGCCATCTGTTTGGGTGTCTTATT
		P1-2	TTTGGGTGTCTTATTGTCCAAGGCTTTGTCTgcaacgcctgcggact
		P2	ttagtttctagactcgaggctagc
NPC2	YDL046W	P1-1	aaaggtaccaacaaaATGACCCACTCTTTGAAGGCTTTATTCGCTTTGTTGTTCTTGTA
		P1-2	TTTGTTGTTCTTGTACACTGCTGCTGTTAACGCCgcaacgcctgcggact
		P2	ttagtttctagactcgaggctagc
KNH1	YDL049C	P1-1	aaaggtaccaacaaaATGTTGATCGTCTTGTTTTTGACCTTATTCTGTTCTGTTGTTTT
		P1-2	CTGTTCTGTTGTTTTCAGAACTGCTTACTGTgcaacgcctgcggact
		P2	ttagtttctagactcgaggctagc
	YDL163W	P1-1	aaaggtaccaacaaaATGGAATTGGGTGCTGCTACTGTTTGTGTCACCGCCGTCTGTTT
		P1-2	CACCGCCGTCTGTTTCAACTTCTTGGTTGCTTACTCTgcaacgcctgcggact
		P2	ttagtttctagactcgaggctagc
	YDL187C	P1-1	aaaggtaccaacaaaATGCAAGTTGCCTCCATCTTGCAAGTCAGACCACCATTCTTCCC
		P1-2	ACCACCATTCTTCCCACAAATTCACTTCTTGTTATTCTTTTTCTGTTTCTTCGTCTCCAAGTCTAGAGTTGCTTCTgcaacgcctgcggact
		P2	ttagtttctagactcgaggctagc
AIM6	YDL237W	P1-1	aaaggtaccaacaaaATGTTGGGTTTGAAGGGTTGTTTGACTATCTTGATCGGTTACGT
		P1-2	CTTGATCGGTTACGTTATTGCTGTCTGTGCCTTATTCTCTTCCAGAGGTgcaacgcctgcggact
		P2	ttagtttctagactcgaggctagc
	YDL240C-A	P1-1	aaaggtaccaacaaaATGACTTTCCAAATCTTGTTCTTGTTTGTTTTCCACTTCGTCTA
		P1-2	TTTCCACTTCGTCTACATTTTCAGAGCTCACCAAgcaacgcctgcggact
		P2	ttagtttctagactcgaggctagc
PST2	YDR032C	P1-1	aaaggtaccaacaaaATGCCAAGAGTCGCCATTATCATCTACACCTTGTACGGTCACGT
		P1-2	CTTGTACGGTCACGTTGCTGCTACTGCTGAAGCTgcaacgcctgcggact
		P2	ttagtttctagactcgaggctagc
	YDR053W	P1-1	aaaggtaccaacaaaATGAGAGAATCTTTGTTTATTATCTTCTTCCAATTCGTTTGTCA
		P1-2	CCAATTCGTTTGTCACTCTTCCAACTCCgcaacgcctgcggact
		P2	ttagtttctagactcgaggctagc
PST1	YDR055W	P1-1	aaaggtaccaacaaaATGCAATTGCACTCTTTGATTGCTTCCACTGCTTTGTTGATCAC
		P1-2	TGCTTTGTTGATCACCTCTGCTTTAGCCgcaacgcctgcggact
		P2	ttagtttctagactcgaggctagc
EMC10	YDR056C	P1-1	aaaggtaccaacaaaATGTTGGTCAGATTGTTGAGAGTTATCCTATTAGCCTCCATGGT
		P1-2	ATTAGCCTCCATGGTTTTCTGTGCTGACATTTTGCAATTGTCTTACTCTgcaacgcctgcggact
		P2	ttagtttctagactcgaggctagc
YOS9	YDR057W	P1-1	aaaggtaccaacaaaATGCAAGCTAAGATCATCTACGCTTTATCCGCCATTTCTGCTTT
		P1-2	CGCCATTTCTGCTTTGATTCCATTGGGTTCTTCCgcaacgcctgcggact
		P2	ttagtttctagactcgaggctagc
SED1	YDR077W	P1-1	aaaggtaccaacaaaATGAAGTTGTCCACTGTTTTGTTGTCTGCTGGTTTGGCTTCTAC
		P1-2	TGGTTTGGCTTCTACCACTTTAGCCgcaacgcctgcggact
		P2	ttagtttctagactcgaggctagc
TMN2	YDR107C	P1-1	aaaggtaccaacaaaATGAAGAGAGGTGTTTGGTTATTGATCTACTGTTACGCTACTTT
		P1-2	CTGTTACGCTACTTTGACCAAGGGTgcaacgcctgcggact
		P2	ttagtttctagactcgaggctagc
CCW22	YDR134C	P1-1	aaaggtaccaacaaaATGCAATTCTCTACTGTTGCTTCCATCGCCGCCATTGCTGCTGT
		P1-2	CGCCATTGCTGCTGTCGCTTCTGCTgcaacgcctgcggact
		P2	ttagtttctagactcgaggctagc
MKC7	YDR144C	P1-1	aaaggtaccaacaaaATGAAGTTGTCCGTTTTAACTTTCGTTGTCGATGCTTTGTTGGT
		P1-2	CGATGCTTTGTTGGTCTGTTCTTCTATCGTTGACGCCgcaacgcctgcggact
		P2	ttagtttctagactcgaggctagc
GTB1	YDR221W	P1-1	aaaggtaccaacaaaATGGTTTCCATGTTCTCTTTGTTCTTGTTGTTAATCGAACAATC
		P1-2	GTTAATCGAACAATCTCCATTGGTCGCTTCCgcaacgcctgcggact
		P2	ttagtttctagactcgaggctagc
FMN1	YDR236C	P1-1	aaaggtaccaacaaaATGTTCACCTGGACTATCTACGTTTCTTTGTTGTTAGTCTTGGC
		P1-2	GTTGTTAGTCTTGGCTGGTACTTTCTTGATGAACAGAAACACCAACACTgcaacgcctgcggact
		P2	ttagtttctagactcgaggctagc
EXG2	YDR261C	P1-1	aaaggtaccaacaaaATGCCATTGAAGTCTTTCTTCTTTTCTGCTTTCTTGGTTTTATG
		P1-2	TTTCTTGGTTTTATGTTTGTCCAAGTTCACTCAAGGTgcaacgcctgcggact
		P2	ttagtttctagactcgaggctagc
	YDR262W	P1-1	aaaggtaccaacaaaATGATTTTCAACTTGCCAGTTTCCGTTTTGTTGTACTTTTCTTT
		P1-2	GTTGTACTTTTCTTTAATCTGGGCTATGGAACCATCTTTCGTCAGAGGTgcaacgcctgcggact
		P2	ttagtttctagactcgaggctagc
CPR5	YDR304C	P1-1	aaaggtaccaacaaaATGAAGTTGCAATTCTTCTCTTTCATCACTTTATTTGCTTGTTT
		P1-2	TTTATTTGCTTGTTTGTTCACCACTGCTATTTTCGCCgcaacgcctgcggact
		P2	ttagtttctagactcgaggctagc
GPI8	YDR331W	P1-1	aaaggtaccaacaaaATGAGAATTGCTATGCACTTGCCATTACTATTGTTGTACATCTT
		P1-2	ATTGTTGTACATCTTCTTGTTGCCATTGTCTGGTGCCgcaacgcctgcggact
		P2	ttagtttctagactcgaggctagc
YPS7	YDR349C	P1-1	aaaggtaccaacaaaATGACTTGTTTGATTTTATGGTACTTGTGGTTGATCTCTACTTT
		P1-2	GTTGATCTCTACTTTCCAATTGGAATTCGCTACCGCCgcaacgcctgcggact
		P2	ttagtttctagactcgaggctagc
RPP2B	YDR382W	P1-1	aaaggtaccaacaaaATGAAGTACTTGGCTGCTTACTTATTGTTGGTTCAAGGTGGTAA
		P1-2	GGTTCAAGGTGGTAACGCCgcaacgcctgcggact
		P2	ttagtttctagactcgaggctagc
	YDR396W	P1-1	aaaggtaccaacaaaATGCACGCTTTGAACATCTTCCCATGTGGTTTATTCTCTTACAT
		P1-2	TTTATTCTCTTACATTGCTTTGTTGTGTTTGGAAGCCgcaacgcctgcggact
		P2	ttagtttctagactcgaggctagc
DIT2	YDR402C	P1-1	aaaggtaccaacaaaATGGAATTGTTGAAGCTATTGTGTTTGATCTTATTCTTGACTTT
		P1-2	CTTATTCTTGACTTTGTCTTACGTTGCTTTCGCCgcaacgcctgcggact
		P2	ttagtttctagactcgaggctagc
	YDR415C	P1-1	aaaggtaccaacaaaATGAGAATCCAATCCTTGTTCGTCTTGTTCAACGTTGCCATCAT
		P1-2	CAACGTTGCCATCATTGCTTGGTCTgcaacgcctgcggact
		P2	ttagtttctagactcgaggctagc
	YDR417C	P1-1	aaaggtaccaacaaaATGTTGCCATTGTGTTTGACTTTCTTGTCTTTCTTTTTATCTTT
		P1-2	TTTCTTTTTATCTTTGGGTGGTTCCgcaacgcctgcggact
		P2	ttagtttctagactcgaggctagc
HKR1	YDR420W	P1-1	aaaggtaccaacaaaATGGTTTCTTTGAAAATCAAGAAGATCTTGTTGTTGGTCTCCTT
		P1-2	GTTGTTGGTCTCCTTATTGAACGCCATTGAAGCTgcaacgcctgcggact
		P2	ttagtttctagactcgaggctagc
GMC1	YDR506C	P1-1	aaaggtaccaacaaaATGAAGGTTATCTTGTTGAAGCCAGTCCAATTGCCAATGTTGTT
		P1-2	ATTGCCAATGTTGTTATTGATTTTGCTAAAATTCATCATGGCTgcaacgcctgcggact
		P2	ttagtttctagactcgaggctagc
	YDR510C-A	P1-1	aaaggtaccaacaaaATGTTGTACAACATGAACTACTTGGTTTTCTCTTTGTTATGGTA
		P1-2	CTCTTTGTTATGGTACTTCTTGGTCGGTGGTGGTAAGGGTgcaacgcctgcggact
		P2	ttagtttctagactcgaggctagc
EUG1	YDR518W	P1-1	aaaggtaccaacaaaATGCAAGTTACTACCAGATTCATCTCTGCTATTGTCTCCTTCTG
		P1-2	TATTGTCTCCTTCTGTTTGTTTGCTTCTTTCACTTTGGCCgcaacgcctgcggact
		P2	ttagtttctagactcgaggctagc
FPR2	YDR519W	P1-1	aaaggtaccaacaaaATGATGTTCAACATCTACTTATTTGTTACTTTCTTCTCTACCAT
		P1-2	TTTCTTCTCTACCATTTTGGCTGGTTCTTTGTCCgcaacgcctgcggact
		P2	ttagtttctagactcgaggctagc
	YDR524C-B	P1-1	aaaggtaccaacaaaATGCAATTCAAGACCATCGTTGCTGCTTTCGCCACTGTTGCCGC
		P1-2	CGCCACTGTTGCCGCTGTCCAAGCTgcaacgcctgcggact
		P2	ttagtttctagactcgaggctagc
FIT1	YDR534C	P1-1	aaaggtaccaacaaaATGAAGTTGTCTTCTGCTTTCGTCTTATCCGCCATCACTGTTGC
		P1-2	CGCCATCACTGTTGCTGCTTTGGGTgcaacgcctgcggact
		P2	ttagtttctagactcgaggctagc
IRC22	YEL001C	P1-1	aaaggtaccaacaaaATGAGATTTTCCATGTTGATCGGTTTCAACTTGTTAACTGCTTT
		P1-2	CTTGTTAACTGCTTTGTCTTCTTTCTGTGCTGCCgcaacgcctgcggact
		P2	ttagtttctagactcgaggctagc
WBP1	YEL002C	P1-1	aaaggtaccaacaaaATGAGAACTGACTGGAACTTCTTTTTCTGTATCTTGTTGCAAGC
		P1-2	TATCTTGTTGCAAGCTATTTTCGTTGTCGGTACTCAAACCgcaacgcctgcggact
		P2	ttagtttctagactcgaggctagc
YEA4	YEL004W	P1-1	aaaggtaccaacaaaATGTGGAACTCTTTGAAGGCTTTCGCCTTGGTTTTCGGTGGTTG
		P1-2	GGTTTTCGGTGGTTGTTGTTCCgcaacgcctgcggact
		P2	ttagtttctagactcgaggctagc
	YEL018C-A	P1-1	aaaggtaccaacaaaATGTGTGGTGTTGTTGTCGTCATCGTTGCTTTAGTCCCAGCTGA
		P1-2	TTTAGTCCCAGCTGACCCATTGTTGCCAGCTTTCGCCgcaacgcctgcggact
		P2	ttagtttctagactcgaggctagc
	YEL028W	P1-1	aaaggtaccaacaaaATGAAGATCACCATCACTTCTTTGTTATTCTTCTTGGTTATGAT
		P1-2	CTTCTTGGTTATGATTGTCGAATTGGCTTCCGCCgcaacgcctgcggact
		P2	ttagtttctagactcgaggctagc
UTR2	YEL040W	P1-1	aaaggtaccaacaaaATGGCCATTGTCAACTCTTGGTTGATCTGTTTGGTTTCCATCTT
		P1-2	TTTGGTTTCCATCTTCTCTTTCGTTGTCAGAGTTGAAGCTgcaacgcctgcggact
		P2	ttagtttctagactcgaggctagc
GDA1	YEL042W	P1-1	aaaggtaccaacaaaATGGCTCCAATCTTCAGAAACTACAGATTTGCCATTGGTGCTTT
		P1-2	TGCCATTGGTGCTTTCGCTGTTATCATGTTGATTTTATTGATCAAGACTTCTTCCgcaacgcctgcggact
		P2	ttagtttctagactcgaggctagc
	YEL068C	P1-1	aaaggtaccaacaaaATGAAGATCTTGGCCTTAGCTGTTGCTTTCCAAGGTTTGGCTTT
		P1-2	CCAAGGTTTGGCTTTGGTCTGTTGTgcaacgcctgcggact
		P2	ttagtttctagactcgaggctagc
TIR1	YER011W	P1-1	aaaggtaccaacaaaATGGCTTACACTAAGATTGCTTTGTTCGCTGCTATCGCCGCCTT
		P1-2	TGCTATCGCCGCCTTGGCTTCTGCTgcaacgcctgcggact
		P2	ttagtttctagactcgaggctagc
FMP49	YER038W-A	P1-1	aaaggtaccaacaaaATGTACTACTTCTCCAGAGTTGCTGCCAGAACCTTTTGCTGTTG
		P1-2	AACCTTTTGCTGTTGTATCTTCTTCTGTTTGGCTACTGCTTACTCTgcaacgcctgcggact
		P2	ttagtttctagactcgaggctagc
YOS1	YER074W-A	P1-1	aaaggtaccaacaaaATGGTTTTGTTCGGTTTGGGTAGATTATTCTACGTTATTCTATT
		P1-2	CTACGTTATTCTATTGTTGATCAACGCTGTCGCCGTCTTGTCTgcaacgcctgcggact
		P2	ttagtttctagactcgaggctagc
	YER076C	P1-1	aaaggtaccaacaaaATGACTTCCGGTTACTACACTGTTTCTTTCTTCTACGCTATCTT
		P1-2	CTTCTACGCTATCTTATTGTTGTGTGCTTGTACCAGAGCCgcaacgcctgcggact
		P2	ttagtttctagactcgaggctagc
	YER084W-A	P1-1	aaaggtaccaacaaaATGTACTTGTACGTTTCTTTCTTGATCAACTCATTATTGTTGTC
		P1-2	CTCATTATTGTTGTCTTACCAATCTTGTTCCTCCgcaacgcctgcggact
		P2	ttagtttctagactcgaggctagc
	YER087C-A	P1-1	aaaggtaccaacaaaATGGTTTTATTCATTTTGGTCTTGTACACTTGTATCCAAGACGG
		P1-2	TTGTATCCAAGACGGTAACGGTgcaacgcctgcggact
		P2	ttagtttctagactcgaggctagc
	YER137W-A	P1-1	aaaggtaccaacaaaATGATTTCCATTCCATTCAGATCTACCATGTCTAGAACTTTGGT
		P1-2	GTCTAGAACTTTGGTTTTCATCATCTTGCCAACTGTCTTATCCgcaacgcctgcggact
		P2	ttagtttctagactcgaggctagc
	YER145C-A	P1-1	aaaggtaccaacaaaATGGCTATTTTGTTACCATTGAAGTCCATCTTGCCATGGTGTTG
		P1-2	CTTGCCATGGTGTTGTATCACTTTCTCTTTCTTGTTGTCCTCTTCTGGTgcaacgcctgcggact
		P2	ttagtttctagactcgaggctagc
SPI1	YER150W	P1-1	aaaggtaccaacaaaATGTTGTCTAACGCCAAGTTGCTATTATCTTTGGCTATGGCTTC
		P1-2	TTTGGCTATGGCTTCTACTGCTTTGGGTTTGGTTTCCAACTCCgcaacgcctgcggact
		P2	ttagtttctagactcgaggctagc
	YER188W	P1-1	aaaggtaccaacaaaATGATGCCAACTTACTTGGGTAAGTTGACCTGGTCTTACTTCTT
		P1-2	CTGGTCTTACTTCTTCACCACTTTAGGTTTGGCTTGTGCCgcaacgcctgcggact
		P2	ttagtttctagactcgaggctagc
	YER190C-A	P1-1	aaaggtaccaacaaaATGGAATCCATCATTTTATCTATTGCTATCTTCATCGGTGTTTT
		P1-2	CTTCATCGGTGTTTTGTTGGGTACTTCTGTCGGTACCgcaacgcctgcggact
		P2	ttagtttctagactcgaggctagc
FET5	YFL041W	P1-1	aaaggtaccaacaaaATGTTATTCTACTCTTTCGTCTGGTCTGTTTTGGCTGCTTCCGT
		P1-2	TTTGGCTGCTTCCGTTGCTTTGGCCgcaacgcctgcggact
		P2	ttagtttctagactcgaggctagc
EMP47	YFL048C	P1-1	aaaggtaccaacaaaATGATGATGTTGATCACCATGAAGTCTACTGTCTTATTGTCCGT
		P1-2	TGTCTTATTGTCCGTTTTCACTGTTTTGGCTACCTGGGCTGGTTTGTTGGAAGCCgcaacgcctgcggact
		P2	ttagtttctagactcgaggctagc
	YFL051C	P1-1	aaaggtaccaacaaaATGTCCATCCCACACTCTGTCTTCTCTGCTTTGTTGGTTTTCGT
		P1-2	TTTGTTGGTTTTCGTTGCTTTAGCCACCACTACTTTGGCTgcaacgcctgcggact
		P2	ttagtttctagactcgaggctagc
	YFL067W	P1-1	aaaggtaccaacaaaATGGAATCCATCATTTTATCTATTGCTATCTTCATCGGTGTTTT
		P1-2	CTTCATCGGTGTTTTGTTGGGTACTTCTGTCGGTGCCgcaacgcctgcggact
		P2	ttagtttctagactcgaggctagc
DCV1	YFR012W	P1-1	aaaggtaccaacaaaATGTTGAACTACAAGTTGATCTTGTTATTCTCTTCTTTCTTGCA
		P1-2	CTCTTCTTTCTTGCAATTGATTTCCTTTTCCgcaacgcctgcggact
		P2	ttagtttctagactcgaggctagc
	YFR018C	P1-1	aaaggtaccaacaaaATGGGTATGAAGTACGTTTTGCCATTGAGATTGATCGGTTTGGC
		P1-2	ATTGATCGGTTTGGCTTACTTGCTAGTCTTATTCCAAGTCCACAGAGTTACTGGTgcaacgcctgcggact
		P2	ttagtttctagactcgaggctagc
CSS2	YFR020W	P1-1	aaaggtaccaacaaaATGTGGTGTTACTCTCACTTCTTGTTGATCTTCGTTTCCTTTGT
		P1-2	CTTCGTTTCCTTTGTCACTTCTTTCGCTgcaacgcctgcggact
		P2	ttagtttctagactcgaggctagc
ULI1	YFR026C	P1-1	aaaggtaccaacaaaATGACTCCATACGCTGTTGCCATCACTGTTGCTTTGTTGATTGT
		P1-2	TGCTTTGTTGATTGTCACCGTCTCTGCTgcaacgcctgcggact
		P2	ttagtttctagactcgaggctagc
	YFR034W-A	P1-1	aaaggtaccaacaaaATGACTTCCTCTTTGGTTATTTACATTTTCTTGTGGTCTAGATT
		P1-2	CTTGTGGTCTAGATTAATCTGTCAAATCgcaacgcctgcggact
		P2	ttagtttctagactcgaggctagc
OSW7	YFR039C	P1-1	aaaggtaccaacaaaATGAAGGCTGTCTTCAAGGTTACCACTGCTTTGTTGGCTTGTGT
		P1-2	TTTGTTGGCTTGTGTTTTCATCGCCAGATACTTAGTCTGTgcaacgcctgcggact
		P2	ttagtttctagactcgaggctagc
ERJ5	YFR041C	P1-1	aaaggtaccaacaaaATGAACGGTTACTGGAAGCCAGCTTTGGTTGTTTTGGGTTTGGT
		P1-2	TGTTTTGGGTTTGGTCTCCTTATCTTACGCCgcaacgcctgcggact
		P2	ttagtttctagactcgaggctagc
ERP6	YGL002W	P1-1	aaaggtaccaacaaaATGTTGTCTCACTACATCTTTTTAGCTTTCGTCTTGTTGCCATT
		P1-2	CGTCTTGTTGCCATTCAGAGTTTCCGCCgcaacgcctgcggact
		P2	ttagtttctagactcgaggctagc
CWH41	YGL027C	P1-1	aaaggtaccaacaaaATGTTGATCTCTAAATCCAAGATGTTCAAGACTTTCTGGATTTT
		P1-2	GACTTTCTGGATTTTAACCTCCATCGTTTTGTTGGCTTCTGCCgcaacgcctgcggact
		P2	ttagtttctagactcgaggctagc
SCW11	YGL028C	P1-1	aaaggtaccaacaaaATGATTTCTCCAATCTCTTTCTTGTCCTCCTTATTGTGTTTGAC
		P1-2	CTTATTGTGTTTGACTTACTTGACCTCTGCTgcaacgcctgcggact
		P2	ttagtttctagactcgaggctagc
AGA2	YGL032C	P1-1	aaaggtaccaacaaaATGCAATTGTTGAGATGTTTCTCCATCTTCTCTGTCATTGCTTC
		P1-2	CTCTGTCATTGCTTCTGTTTTAGCCgcaacgcctgcggact
		P2	ttagtttctagactcgaggctagc
MF(ALPHA)2	YGL089C	P1-1	aaaggtaccaacaaaATGAAGTTCATCTCTACTTTCTTGACCTTTATTTTGGCTGCTGT
		P1-2	TATTTTGGCTGCTGTCTCCGTTACTGCCgcaacgcctgcggact
		P2	ttagtttctagactcgaggctagc
	YGL138C	P1-1	aaaggtaccaacaaaATGTACAACTTCTTGGAATTCTTCTTTTTCTTCATCACTTACAC
		P1-2	CTTCATCACTTACACCTTGTTCAAGTCTACTTTCGTTCAAGGTgcaacgcctgcggact
		P2	ttagtttctagactcgaggctagc
FLC3	YGL139W	P1-1	aaaggtaccaacaaaATGAGATTCTTGCAAGTCTACAAGTCTTCTGCTTTGATTGGTTT
		P1-2	TGCTTTGATTGGTTTGATCATCTTGTTAGCCTCCAAGGTTAACTTGGCTGAAGCTgcaacgcctgcggact
		P2	ttagtttctagactcgaggctagc
EMP24	YGL200C	P1-1	aaaggtaccaacaaaATGGCTTCTTTCGCTACTAAGTTCGTTATCGCTTGTTTCTTGTT
		P1-2	CGCTTGTTTCTTGTTTTTCTCTGCTTCCGCCgcaacgcctgcggact
		P2	ttagtttctagactcgaggctagc
KEX1	YGL203C	P1-1	aaaggtaccaacaaaATGTTCTACAACAGATGGTTGGGTACTTGGTTAGCCATGTCTGC
		P1-2	GTTAGCCATGTCTGCTTTGATCAGAATTTCTGTTTCCgcaacgcctgcggact
		P2	ttagtttctagactcgaggctagc
SHE10	YGL228W	P1-1	aaaggtaccaacaaaATGGGTAAGTTAATCAAGTTGATTACCACTTTGACTGTTTTGGT
		P1-2	TTTGACTGTTTTGGTCTCTTTGTTGCAATACTGTTGTgcaacgcctgcggact
		P2	ttagtttctagactcgaggctagc
MNT2	YGL257C	P1-1	aaaggtaccaacaaaATGCGTAGAAAGAACAGATTGTTCATCTTGGTTGTTTTGTTGGG
		P1-2	GGTTGTTTTGTTGGGTATTGTCTTAGTTGTCTACTACTCTCAATTGAACTCCgcaacgcctgcggact
		P2	ttagtttctagactcgaggctagc
VEL1	YGL258W	P1-1	aaaggtaccaacaaaATGTCTTTCTTGTCCATCTTCACTTTCTTTTCTGTCTTGATTTC
		P1-2	TTCTGTCTTGATTTCCGTTGCTACCACTgcaacgcctgcggact
		P2	ttagtttctagactcgaggctagc
YPS5	YGL259W	P1-1	aaaggtaccaacaaaATGCAATTATTCTCCATCTTGTCCTTGTTGTCTTCTTTGATGTG
		P1-2	GTCTTCTTTGATGTGTTCTCTAACTGTTTTGGGTgcaacgcctgcggact
		P2	ttagtttctagactcgaggctagc
MSB2	YGR014W	P1-1	aaaggtaccaacaaaATGCAATTCCCATTCGCTTGTTTGTTGTCCACTTTGGTTATCTC
		P1-2	CACTTTGGTTATCTCTGGTTCTTTAGCCAGAGCTgcaacgcctgcggact
		P2	ttagtttctagactcgaggctagc
MTL1	YGR023W	P1-1	aaaggtaccaacaaaATGGCCTCTTGTAACCCAACCAGAAAGAAGTCTTCTGCTTCCTC
		P1-2	GTCTTCTGCTTCCTCTTTGTCCATGTGGAGAACTATCTTGATGGCTTTGACCACTTTGCCATTGTCCGTTTTATCAgcaacgcctgcggact
		P2	ttagtttctagactcgaggctagc
	YGR073C	P1-1	aaaggtaccaacaaaATGGTTTTGCCATTGATGTTCATGTACTGTAAGTTGGCTATGTT
		P1-2	TAAGTTGGCTATGTTGTCTTTAGCCgcaacgcctgcggact
		P2	ttagtttctagactcgaggctagc
VOA1	YGR106C	P1-1	aaaggtaccaacaaaATGGTTTTCGGTCAATTGTACGCCTTATTCATTTTTACTTTGTC
		P1-2	CATTTTTACTTTGTCTTGTTGTATCTCCAAGACCGTCCAAGCTgcaacgcctgcggact
		P2	ttagtttctagactcgaggctagc
VPS62	YGR141W	P1-1	aaaggtaccaacaaaATGAGAATCTCCAAGAACTCTCACAAGAGACAAAGAACCAGATT
		P1-2	ACAAAGAACCAGATTGTACTTCTTGGTTACTTTCATCATCTACTCTATTATTCCATGTCGTGCTgcaacgcctgcggact
		P2	ttagtttctagactcgaggctagc
	YGR176W	P1-1	aaaggtaccaacaaaATGCACAGATTGAGAGCTTACTGTGTTATCTCTGCTTTGTCTGA
		P1-2	CTCTGCTTTGTCTGACACTTTATTGGCTTTCTGTACCTCCTCCGCCgcaacgcctgcggact
		P2	ttagtttctagactcgaggctagc
CRH1	YGR189C	P1-1	aaaggtaccaacaaaATGAAGGTTTTGGACTTGTTGACCGTCTTGTCCGCTTCTTCTTT
		P1-2	GTCCGCTTCTTCTTTGTTATCCACTTTCGCTGCTGCCgcaacgcctgcggact
		P2	ttagtttctagactcgaggctagc
SCW4	YGR279C	P1-1	aaaggtaccaacaaaATGAGATTATCCAACTTGATCGCCTCCGCTTCTTTGTTGTCTGC
		P1-2	TTCTTTGTTGTCTGCTGCTACTTTGGCTgcaacgcctgcggact
		P2	ttagtttctagactcgaggctagc
BGL2	YGR282C	P1-1	aaaggtaccaacaaaATGAGATTCTCTACCACTTTGGCTACTGCTGCTACCGCTTTGTT
		P1-2	TGCTACCGCTTTGTTTTTCACTGCCTCTCAAGTTTCCGCCgcaacgcctgcggact
		P2	ttagtttctagactcgaggctagc
	YHL017W	P1-1	aaaggtaccaacaaaATGGACAGAACTTGGTTACTATTGACCTGGTTGTTGTTGTTGTG
		P1-2	GTTGTTGTTGTTGTGTGGTGTTGTCCAAGGTgcaacgcctgcggact
		P2	ttagtttctagactcgaggctagc
WSC4	YHL028W	P1-1	aaaggtaccaacaaaATGCAAACTTCCATGGTTTCTGCTAAGGTTTCCATCTGGTTGGT
		P1-2	TTCCATCTGGTTGGTCTGTTCAGTCATTTGTTCTTCTTTGGTTAGAGCCgcaacgcctgcggact
		P2	ttagtttctagactcgaggctagc
	YHL037C	P1-1	aaaggtaccaacaaaATGTACAGATCTTCCATTTCCATCCAAGTTTTCATCTGTGTCTT
		P1-2	TTTCATCTGTGTCTTATTCTTGCCATTGGACTCTGGTAGACCAgcaacgcctgcggact
		P2	ttagtttctagactcgaggctagc
CPR2	YHR057C	P1-1	aaaggtaccaacaaaATGAAGTTCTCTGGTTTGTGGTGTTGGTTATTGTTGTTCTTGTC
		P1-2	ATTGTTGTTCTTGTCCGTTAACGTCATCGCTgcaacgcctgcggact
		P2	ttagtttctagactcgaggctagc
	YHR069C-A	P1-1	aaaggtaccaacaaaATGGACTCTTGTTCTTCCACTCCATTCGTCACCGGTGTTTTGTT
		P1-2	CACCGGTGTTTTGTTGCCATCTGCTGTCTTTTCTTTCTTATTCTGTACTTTGGTTTCCTCCgcaacgcctgcggact
		P2	ttagtttctagactcgaggctagc
	YHR070C-A	P1-1	aaaggtaccaacaaaATGACTCACAGAGCTGTCCCATGTCAACCAAGAGCCTTTTCCAA
		P1-2	AAGAGCCTTTTCCAAGATCAAGGTTTTGGTCATTTCTTTCTTATTCTTGATGGTTGCTTTCTTGCCATTCTCCTCTCACGGTgcaacgcctgcggact
		P2	ttagtttctagactcgaggctagc
	YHR078W	P1-1	aaaggtaccaacaaaATGGAAGCTTTGATTGTCTTCATCGTTTTGTCCGTTTCTGGTGC
		P1-2	GTCCGTTTCTGGTGCTTTCGCCgcaacgcctgcggact
		P2	ttagtttctagactcgaggctagc
IRE1	YHR079C	P1-1	aaaggtaccaacaaaATGAGATTGTTGAGACGTAACATGTTGGTTTTGACTTTGTTAGT
		P1-2	TTTGACTTTGTTAGTCTGTGTTTTCTCTTCCATCATTTCTTGTgcaacgcctgcggact
		P2	ttagtttctagactcgaggctagc
BIG1	YHR101C	P1-1	aaaggtaccaacaaaATGCAAACTGTTTTGAAGTACTTGTTGTTAATCATGTGTGGTTC
		P1-2	AATCATGTGTGGTTCTTTCTGTGCTTCCgcaacgcctgcggact
		P2	ttagtttctagactcgaggctagc
ERP5	YHR110W	P1-1	aaaggtaccaacaaaATGAAGTACAACATTGTTCACGGTATCTGTTTGTTGTTCGCTAT
		P1-2	TTTGTTGTTCGCTATCACTCAAGCTGTCGGTGCCgcaacgcctgcggact
		P2	ttagtttctagactcgaggctagc
ANS1	YHR126C	P1-1	aaaggtaccaacaaaATGAAGTGTACTTTGGTCTCTACTTTATTCGCCATTACCAACAT
		P1-2	CGCCATTACCAACATCTTGGTTGCTCACGCTgcaacgcctgcggact
		P2	ttagtttctagactcgaggctagc
ECM14	YHR132C	P1-1	aaaggtaccaacaaaATGTTGCACATGAACTCTTTGTGGGGTTGTTTCTTATTCGTTTT
		P1-2	TTTCTTATTCGTTTTGTTGGCCGTTACTGGTGCTGTCCAAGGTgcaacgcctgcggact
		P2	ttagtttctagactcgaggctagc
	YHR138C	P1-1	aaaggtaccaacaaaATGAAGGCTTCTTACTTGGTTTTGATTTTCATCTCTATCTTCTC
		P1-2	CATCTCTATCTTCTCCATGGCTCAAGCCgcaacgcctgcggact
		P2	ttagtttctagactcgaggctagc
SPS100	YHR139C	P1-1	aaaggtaccaacaaaATGAAGTTCACCTCCGTTTTGGCTTTCTTTTTAGCCACTTTGAC
		P1-2	TTTAGCCACTTTGACTGCTTCTGCTgcaacgcctgcggact
		P2	ttagtttctagactcgaggctagc
DSE2	YHR143W	P1-1	aaaggtaccaacaaaATGAAGTTCAACTTCTCTACCATCTTCAACATCTTATTCTTCTT
		P1-2	CATCTTATTCTTCTTGTTTACTTTGATTGAAGCTgcaacgcctgcggact
		P2	ttagtttctagactcgaggctagc
MTC6	YHR151C	P1-1	aaaggtaccaacaaaATGTGGATTTTGATTTACTTATTCATCATCTGGTCTTCCTTGAG
		P1-2	CTGGTCTTCCTTGAGAACCTGGGTTACTGCTgcaacgcctgcggact
		P2	ttagtttctagactcgaggctagc
	YHR173C	P1-1	aaaggtaccaacaaaATGTTGTTTTTCTTCATCTACGCTTGGTGTCACTTGTCTCACAC
		P1-2	TCACTTGTCTCACACTgcaacgcctgcggact
		P2	ttagtttctagactcgaggctagc
	YHR180W	P1-1	aaaggtaccaacaaaATGGAAATGCACTGGATTACTTTGGTTGCTTTCATCGCCACTTT
		P1-2	TTTCATCGCCACTTTTTTCAACTTGGCTGCTACCgcaacgcctgcggact
		P2	ttagtttctagactcgaggctagc
GPI16	YHR188C	P1-1	aaaggtaccaacaaaATGATCTTGACCTTGGCTTACTTCATGTTGGGTACTTTGTTGTT
		P1-2	GGGTACTTTGTTGTTAGGTGTTTTCGCCgcaacgcctgcggact
		P2	ttagtttctagactcgaggctagc
	YHR202W	P1-1	aaaggtaccaacaaaATGATTTTGAAGTTAGTCCACTGTTTGGTTGCTTTGACTGGTTT
		P1-2	TGCTTTGACTGGTTTGATCTTCGCCgcaacgcctgcggact
		P2	ttagtttctagactcgaggctagc
MNL1	YHR204W	P1-1	aaaggtaccaacaaaATGGTCTGTTGTTTGTGGGTTTTGTTGGCCCTATTATTGCACTT
		P1-2	CCTATTATTGCACTTGGACCACGTTGCTTGTgcaacgcctgcggact
		P2	ttagtttctagactcgaggctagc
FLO5	YHR211W	P1-1	aaaggtaccaacaaaATGACTATTGCTCACCACTGTATCTTCTTGGTCATTTTGGCTTT
		P1-2	GGTCATTTTGGCTTTCTTAGCTTTGATCAACGTTGCCTCTGGTgcaacgcctgcggact
		P2	ttagtttctagactcgaggctagc
EPS1	YIL005W	P1-1	aaaggtaccaacaaaATGAAGATGAACTTGAAGAGATTAGTTGTCACTTTTTTCTCTTG
		P1-2	CACTTTTTTCTCTTGTATCACTTTCTTGTTGAAATTCACCATTGCTGCTGCCgcaacgcctgcggact
		P2	ttagtttctagactcgaggctagc
TIR3	YIL011W	P1-1	aaaggtaccaacaaaATGTCTTTCACCAAGATCGCTGCTTTGTTGGCTGTTGCTGCCGC
		P1-2	GGCTGTTGCTGCCGCTTCTACTCAATTAGTCTCCGCCgcaacgcctgcggact
		P2	ttagtttctagactcgaggctagc
BAR1	YIL015W	P1-1	aaaggtaccaacaaaATGTCCGCCATTAACCACTTATGTTTGAAGTTGATTTTGGCTTC
		P1-2	GTTGATTTTGGCTTCTTTCGCTATCATCAACACCATCACTGCTgcaacgcctgcggact
		P2	ttagtttctagactcgaggctagc
YKE4	YIL023C	P1-1	aaaggtaccaacaaaATGAAGGCTTCTCACATCTGTTCTTACTTGTTATCCATTGCCCC
		P1-2	GTTATCCATTGCCCCATTGGTTGTCTCCCACGGTgcaacgcctgcggact
		P2	ttagtttctagactcgaggctagc
TED1	YIL039W	P1-1	aaaggtaccaacaaaATGTTGAGATGTGCTGTCAAGAAGTTCGCTTACTTTGCCACTTT
		P1-2	TTACTTTGCCACTTTCTTGACCATCGTTGCTAACATCTACATTTACACTgcaacgcctgcggact
		P2	ttagtttctagactcgaggctagc
	YIL059C	P1-1	aaaggtaccaacaaaATGAACTTCTCTACTGTTTTCCAAGCTATCATTGCTGTCTTAGG
		P1-2	CATTGCTGTCTTAGGTTTGACCACCGTTACTGCTTTGGCCgcaacgcctgcggact
		P2	ttagtttctagactcgaggctagc
SGA1	YIL099W	P1-1	aaaggtaccaacaaaATGGCCAGACAAAAGATGTTCTACAACAAGTTATTGGGTATGTT
		P1-2	GTTATTGGGTATGTTGTCTGTTGGTTTCGGTTTTGCTTGGGCTgcaacgcctgcggact
		P2	ttagtttctagactcgaggctagc
SIM1	YIL123W	P1-1	aaaggtaccaacaaaATGAAGTTCTCCACTGCTGTCACCACTTTGATCTCTTCTGGTGC
		P1-2	GATCTCTTCTGGTGCTATTGTTTCCGCCgcaacgcctgcggact
		P2	ttagtttctagactcgaggctagc
AXL2	YIL140W	P1-1	aaaggtaccaacaaaATGACTCAATTGCAAATCTCCCTATTATTGACTGCTACCATTTC
		P1-2	GACTGCTACCATTTCTTTGTTGCACTTGGTTGTCGCCgcaacgcctgcggact
		P2	ttagtttctagactcgaggctagc
SUC2	YIL162W	P1-1	aaaggtaccaacaaaATGTTGTTGCAAGCTTTCTTGTTTTTATTGGCTGGTTTCGCTGC
		P1-2	GGCTGGTTTCGCTGCTAAGATCTCTGCCgcaacgcctgcggact
		P2	ttagtttctagactcgaggctagc
CSS1	YIL169C	P1-1	aaaggtaccaacaaaATGTTCAACAGATTGAACAAGTTCCAAGCTGCTTTGGCTTTAGC
		P1-2	TGCTTTGGCTTTAGCCTTGTACTCTCAATCCGCTTTGGGTgcaacgcctgcggact
		P2	ttagtttctagactcgaggctagc
VTH1	YIL173W	P1-1	aaaggtaccaacaaaATGGCTTTATTCAGAGCTTTGTACATCATCTGGGTTTTCTTGTT
		P1-2	CTGGGTTTTCTTGTTGATTCCATTGTCTAACGCCgcaacgcctgcggact
		P2	ttagtttctagactcgaggctagc
FLO11	YIR019C	P1-1	aaaggtaccaacaaaATGCAAAGACCATTCTTGTTGGCTTACTTGGTTTTGTCCCTATT
		P1-2	GGTTTTGTCCCTATTATTCAACTCTGCCTTGGGTgcaacgcctgcggact
		P2	ttagtttctagactcgaggctagc
YPS6	YIR039C	P1-1	aaaggtaccaacaaaATGCAATTGATTTCCATCTTGTCCCTATTATCTTCTTTGATGTG
		P1-2	ATCTTCTTTGATGTGTTCTTTGACTGTTTTGGGTgcaacgcctgcggact
		P2	ttagtttctagactcgaggctagc
PAU15	YIR041W	P1-1	aaaggtaccaacaaaATGGTTAAGTTGACTTCTATTGCTGCCGGTGTCGCTGCTATCGC
		P1-2	TGTCGCTGCTATCGCCGCTGGTGTTGCTGCTgcaacgcctgcggact
		P2	ttagtttctagactcgaggctagc
OST1	YJL002C	P1-1	aaaggtaccaacaaaATGAGACAAGTCTGGTTCTCTTGGATCGTTGGTTTGTTTTTGTG
		P1-2	TGGTTTGTTTTTGTGTTTCTTCAACGTTTCCTCTGCTgcaacgcctgcggact
		P2	ttagtttctagactcgaggctagc
IRC18	YJL037W	P1-1	aaaggtaccaacaaaATGAAGGTTCAAATGATTGAAAGAATCTTCTTGATCCAATTGTG
		P1-2	CTTGATCCAATTGTGTTTGTTGACTGTTGTCTTAGCTTCTTCCAGAGCCgcaacgcctgcggact
		P2	ttagtttctagactcgaggctagc
LOH1	YJL038C	P1-1	aaaggtaccaacaaaATGAGATTCCAATTGTTCATCTACTTCTACTTTACTATCGTTGT
		P1-2	CTTTACTATCGTTGTCATTGCTgcaacgcctgcggact
		P2	ttagtttctagactcgaggctagc
JEM1	YJL073W	P1-1	aaaggtaccaacaaaATGATTTTAATCTCTGGTTACTGTTTGTTGGTCTACTCCGTTAT
		P1-2	GGTCTACTCCGTTATCTTGCCAGTTTTGATTTCTGCTgcaacgcctgcggact
		P2	ttagtttctagactcgaggctagc
PRY3	YJL078C	P1-1	aaaggtaccaacaaaATGTTGGAATTCCCAATCTCTGTTTTATTGGGTTGTTTGGTTGC
		P1-2	GGGTTGTTTGGTTGCTGTCAAGGCCgcaacgcctgcggact
		P2	ttagtttctagactcgaggctagc
PRY1	YJL079C	P1-1	aaaggtaccaacaaaATGAAGTTATCCAAGTTGTCCATCTTGACTTCTGCTTTGGCTAC
		P1-2	TTCTGCTTTGGCTACCTCTGCTTTGGCCgcaacgcctgcggact
		P2	ttagtttctagactcgaggctagc
NCA3	YJL116C	P1-1	aaaggtaccaacaaaATGAAGATCTCTGCCGCTTTGATTTTATCTTCTTTGTCCTCCGT
		P1-2	TTCTTTGTCCTCCGTTGCTTTCTCAgcaacgcctgcggact
		P2	ttagtttctagactcgaggctagc
	YJL132W	P1-1	aaaggtaccaacaaaATGTCTATTATCTCTTCTTGGTTATTGGTTTCCATCATCTGTTT
		P1-2	TTCCATCATCTGTTTGACTACTTCCATTGTCACCAAGTTGCAAGCTgcaacgcctgcggact
		P2	ttagtttctagactcgaggctagc
CIS3	YJL158C	P1-1	aaaggtaccaacaaaATGCAATTCAAGAACGTTGCTTTGGCTGCTTCCGTCGCCGCTTT
		P1-2	TTCCGTCGCCGCTTTGTCTGCTACTGCTTCTGCCgcaacgcctgcggact
		P2	ttagtttctagactcgaggctagc
HSP150	YJL159W	P1-1	aaaggtaccaacaaaATGCAATACAAGAAGACTTTGGTTGCTTCTGCTTTGGCTGCTAC
		P1-2	TGCTTTGGCTGCTACCACTTTAGCCgcaacgcctgcggact
		P2	ttagtttctagactcgaggctagc
PIR5	YJL160C	P1-1	aaaggtaccaacaaaATGCACTACAAGAAGGCTTTCTTGGCTTCTTTGTTGTCTTCCAT
		P1-2	TTTGTTGTCTTCCATCGCCTTAACTGCTTACGCTgcaacgcctgcggact
		P2	ttagtttctagactcgaggctagc
	YJL171C	P1-1	aaaggtaccaacaaaATGTTGCAATCCATCGTTTTATCTGTCTGTATGTTCATGTTGCA
		P1-2	TATGTTCATGTTGCACACTGTTGCTGCCgcaacgcctgcggact
		P2	ttagtttctagactcgaggctagc
KRE9	YJL174W	P1-1	aaaggtaccaacaaaATGAGATTGCAAAGAAACTCCATTATCTGTGCTTTGGTTTTCTT
		P1-2	TGCTTTGGTTTTCTTAGTCTCTTTCGTTTTGGGTgcaacgcctgcggact
		P2	ttagtttctagactcgaggctagc
ATG27	YJL178C	P1-1	aaaggtaccaacaaaATGGTTTCCAAGACCTGGATCTGTGGTTTCATCTCTATTATTAC
		P1-2	CATCTCTATTATTACTGTTGTCCAAGCTgcaacgcctgcggact
		P2	ttagtttctagactcgaggctagc
SOP4	YJL192C	P1-1	aaaggtaccaacaaaATGTTCTCTCAAATTGTCTTATTGTTGTCCGCTTTCATCTACGT
		P1-2	CGCTTTCATCTACGTTGCTTCTGCTACTGCCgcaacgcctgcggact
		P2	ttagtttctagactcgaggctagc
SAG1	YJR004C	P1-1	aaaggtaccaacaaaATGTTCACTTTCTTGAAGATCATTTTGTGGTTATTTTCTTTGGC
		P1-2	GTTATTTTCTTTGGCTTTGGCCTCCGCTgcaacgcctgcggact
		P2	ttagtttctagactcgaggctagc
	YJR020W	P1-1	aaaggtaccaacaaaATGAAGTTTTTGCCATTCTTGAGATTCTGTACTTGGTACGTTAT
		P1-2	TACTTGGTACGTTATCTTAGTCAGAGGTgcaacgcctgcggact
		P2	ttagtttctagactcgaggctagc
DAN1	YJR150C	P1-1	aaaggtaccaacaaaATGTCTAGAATTTCCATCTTGGCTGTCGCCGCTGCTTTGGTTGC
		P1-2	CGCTGCTTTGGTTGCTTCTGCTACTGCCgcaacgcctgcggact
		P2	ttagtttctagactcgaggctagc
DAN4	YJR151C	P1-1	aaaggtaccaacaaaATGGTTAACATCTCCATTGTCGCTGGTATCGTTGCTTTGGCTAC
		P1-2	CGTTGCTTTGGCTACTTCTGCTGCCGCCgcaacgcctgcggact
		P2	ttagtttctagactcgaggctagc
PGU1	YJR153W	P1-1	aaaggtaccaacaaaATGATCTCTGCTAACTCTTTGTTAATCTCCACTTTGTGTGCTTT
		P1-2	CACTTTGTGTGCTTTCGCCATTGCTgcaacgcctgcggact
		P2	ttagtttctagactcgaggctagc
TUL1	YKL034W	P1-1	aaaggtaccaacaaaATGGAAATTGATGGTAACACTTTGGTTTTCATCATTGTCATCTT
		P1-2	CATCATTGTCATCTTGTTTTTATTCTTCTCCTCTCCAGGTGGTGACGGTgcaacgcctgcggact
		P2	ttagtttctagactcgaggctagc
PTM1	YKL039W	P1-1	aaaggtaccaacaaaATGAGAGTTTACCAATTCTGTAGACCATTCCAATTATTCACTTG
		P1-2	CCAATTATTCACTTGTTTCTTGTGTTACTTGTTGGTTTTTGTCAAGGCTgcaacgcctgcggact
		P2	ttagtttctagactcgaggctagc
DCW1	YKL046C	P1-1	aaaggtaccaacaaaATGTTGGTTAACAAGGTTATCGGTTTGTTGGGTGTCTTATTCGC
		P1-2	GGGTGTCTTATTCGCTACCAGATTCACTAACGCCgcaacgcctgcggact
		P2	ttagtttctagactcgaggctagc
LHS1	YKL073W	P1-1	aaaggtaccaacaaaATGAGAAACGTCTTGAGATTGTTATTCTTGACTGCTTTCGTTGC
		P1-2	GACTGCTTTCGTTGCTATCGGTTCTTTGGCCgcaacgcctgcggact
		P2	ttagtttctagactcgaggctagc
PSG1	YKL077W	P1-1	aaaggtaccaacaaaATGAGATTCCATGACTCCATCTTGATTTTTTTCTCTTTGGCTTC
		P1-2	TTTCTCTTTGGCTTCTTTATACCAACACGTTCACGGTgcaacgcctgcggact
		P2	ttagtttctagactcgaggctagc
CWP1	YKL096W	P1-1	aaaggtaccaacaaaATGAAGTTCTCCACTGCTTTGTCTGTCGCTTTATTCGCTTTGGC
		P1-2	TTTATTCGCTTTGGCTAAGATGGTTATCGCCgcaacgcctgcggact
		P2	ttagtttctagactcgaggctagc
CWP2	YKL096W-A	P1-1	aaaggtaccaacaaaATGCAATTCTCCACTGTTGCTTCTGTCGCTTTCGTTGCTTTGGC
		P1-2	TTTCGTTGCTTTGGCTAACTTTGTCGCCGCCgcaacgcctgcggact
		P2	ttagtttctagactcgaggctagc
	YKL162C-A	P1-1	aaaggtaccaacaaaATGACTTTGCACCACAAGTTGGTTTTATCCATGTTGTTGGGTTT
		P1-2	CATGTTGTTGGGTTTGTCTATCACCCCAGAAGGTgcaacgcctgcggact
		P2	ttagtttctagactcgaggctagc
PIR3	YKL163W	P1-1	aaaggtaccaacaaaATGCAATACAAGAAGCCATTGGTTGTCTCTGCTTTGGCTGCTAC
		P1-2	TGCTTTGGCTGCTACTTCCTTAGCCgcaacgcctgcggact
		P2	ttagtttctagactcgaggctagc
PIR1	YKL164C	P1-1	aaaggtaccaacaaaATGCAATACAAGAAGTCTTTGGTTGCTTCTGCTTTGGTCGCTAC
		P1-2	TGCTTTGGTCGCTACTTCCTTAGCCgcaacgcctgcggact
		P2	ttagtttctagactcgaggctagc
FRE2	YKL220C	P1-1	aaaggtaccaacaaaATGCACTGGACTTCTATCTTGTCCGCCATTTTGTTATTCTGTTT
		P1-2	TTTGTTATTCTGTTTGTCTGGTGCTAGAGCTgcaacgcctgcggact
		P2	ttagtttctagactcgaggctagc
	YKR005C	P1-1	aaaggtaccaacaaaATGTTGGAATGTTTGTCTGCTTTGTTGGTCTTATTCGCTGGTGG
		P1-2	CTTATTCGCTGGTGGTGGTGGTTCCGTTTTGGCCgcaacgcctgcggact
		P2	ttagtttctagactcgaggctagc
PRY2	YKR013W	P1-1	aaaggtaccaacaaaATGAAGTTCTCCAAGGTCTCTTTGTTGGCTGCTTCTGCTTCCGT
		P1-2	TGCTTCTGCTTCCGTTGCCTTATCTgcaacgcctgcggact
		P2	ttagtttctagactcgaggctagc
UTH1	YKR042W	P1-1	aaaggtaccaacaaaATGAAGTTGTCTGCTTTGTTGGCTTTATCCGCTTCTACTGCTGT
		P1-2	CGCTTCTACTGCTGTTTTGGCCgcaacgcctgcggact
		P2	ttagtttctagactcgaggctagc
GLG1	YKR058W	P1-1	aaaggtaccaacaaaATGTACAAGAAGTTGGCTATCGCCACTTTGTTATACTCTGCTGA
		P1-2	GTTATACTCTGCTGACTACTTGCCAGGTGTTTTCGCTgcaacgcctgcggact
		P2	ttagtttctagactcgaggctagc
	YKR073C	P1-1	aaaggtaccaacaaaATGATTGTCTTTGACGTTTCCTTGATGATCATTATCATCTTCTC
		P1-2	CATTATCATCTTCTCTTTCGCTTTCAACATGTCTCAATCCgcaacgcctgcggact
		P2	ttagtttctagactcgaggctagc
FLO10	YKR102W	P1-1	aaaggtaccaacaaaATGCCAGTTGCTGCTAGATACATCTTCTTAACTGGTTTGTTCTT
		P1-2	AACTGGTTTGTTCTTGTTGTCTGTTGCCAACGTCGCTTTGGGTgcaacgcctgcggact
		P2	ttagtttctagactcgaggctagc
FRE6	YLL051C	P1-1	aaaggtaccaacaaaATGCACAGAACTTTGTTGTTCTTGACTTGGTTAATCTCTTTGAC
		P1-2	GTTAATCTCTTTGACCAAGGCTgcaacgcctgcggact
		P2	ttagtttctagactcgaggctagc
	YLR001C	P1-1	aaaggtaccaacaaaATGAACATGGCCATTCAAACTATCAAGTACATTTTCTGGTTATT
		P1-2	CATTTTCTGGTTATTGCCAATCTTGGGTTTGACCCAAGCTgcaacgcctgcggact
		P2	ttagtttctagactcgaggctagc
PAU23	YLR037C	P1-1	aaaggtaccaacaaaATGGTTAAGTTGACTTCTATCGTCGCCGGTGTCGCTGCTATTGC
		P1-2	TGTCGCTGCTATTGCTGCTGGTGTTGCTGCCgcaacgcctgcggact
		P2	ttagtttctagactcgaggctagc
AFB1	YLR040C	P1-1	aaaggtaccaacaaaATGATTTTTGCTCCATCTTTCTCTTTAATCAAGAACATCTTGTT
		P1-2	CAAGAACATCTTGTTGGTTTCCTTCTTGATTTCCCACTCTTTCGCCgcaacgcctgcggact
		P2	ttagtttctagactcgaggctagc
	YLR042C	P1-1	aaaggtaccaacaaaATGAAGATCTCTCAATTCGGTTCCTTAGCCTTTGCTCCAATTGT
		P1-2	CTTTGCTCCAATTGTCTTGTTGCAATTGTTCATCGTTCAAGCTgcaacgcctgcggact
		P2	ttagtttctagactcgaggctagc
BUD28	YLR062C	P1-1	aaaggtaccaacaaaATGAACTTGTTCTTCGTCTTCTTTTTCGTTTTCTTCTGGTCTGA
		P1-2	TTTCTTCTGGTCTGACTTGGTTGAAGGTgcaacgcctgcggact
		P2	ttagtttctagactcgaggctagc
EMP70	YLR083C	P1-1	aaaggtaccaacaaaATGATCTACAAGATGGCTCACGTTCAATTGTTATTGTTGTACTT
		P1-2	GTTATTGTTGTACTTCTTCGTTTCTACTGTCAAGGCCgcaacgcctgcggact
		P2	ttagtttctagactcgaggctagc
RAX2	YLR084C	P1-1	aaaggtaccaacaaaATGTTTGTCCACAGATTATGGACTTTGGCTTTCCCATTCTTGGT
		P1-2	TTTCCCATTCTTGGTTGAAATCTCTAAGGCCgcaacgcctgcggact
		P2	ttagtttctagactcgaggctagc
LCL2	YLR104W	P1-1	aaaggtaccaacaaaATGTCTCAATCCAGATGGTCTATTGTCTTGATCTTTGCTTTGTT
		P1-2	GATCTTTGCTTTGTTCATCTTCGGTTCCACTGGTGTTAACGCCgcaacgcctgcggact
		P2	ttagtttctagactcgaggctagc
CCW12	YLR110C	P1-1	aaaggtaccaacaaaATGCAATTCTCTACTGTTGCTTCCATCGCTGCTGTTGCCGCTGT
		P1-2	TGCTGTTGCCGCTGTCGCTTCTGCTGCTGCCgcaacgcctgcggact
		P2	ttagtttctagactcgaggctagc
YPS1	YLR120C	P1-1	aaaggtaccaacaaaATGAAGTTGAAGACTGTTAGATCTGCCGTCTTGTCCTCCTTATT
		P1-2	CTTGTCCTCCTTATTCGCTTCTCAAGTTTTGGGTgcaacgcctgcggact
		P2	ttagtttctagactcgaggctagc
YPS3	YLR121C	P1-1	aaaggtaccaacaaaATGAAGTTGCAATTGGCTGCTGTTGCTACCTTAGCCGTCTTGAC
		P1-2	CTTAGCCGTCTTGACTTCTCCAGCTTTCGGTgcaacgcctgcggact
		P2	ttagtttctagactcgaggctagc
ASP3-1	YLR155C	P1-1	aaaggtaccaacaaaATGAGATCTTTGAACACTTTGTTGTTGTCCTTATTCGTTGCTAT
		P1-2	CTTATTCGTTGCTATGTCCTCTGGTgcaacgcctgcggact
		P2	ttagtttctagactcgaggctagc
NCW2	YLR194C	P1-1	aaaggtaccaacaaaATGAAGGCTTGTTCTATTTTGTTCACCACTTTAATCACTTTGGC
		P1-2	TTTAATCACTTTGGCTGCTGCCgcaacgcctgcggact
		P2	ttagtttctagactcgaggctagc
HRD3	YLR207W	P1-1	aaaggtaccaacaaaATGATTACTTTGTTGTTATACTTGTGTGTTATCTGTAACGCCAT
		P1-2	TATCTGTAACGCCATTGTCTTGATCAGAGCTgcaacgcctgcggact
		P2	ttagtttctagactcgaggctagc
CRR1	YLR213C	P1-1	aaaggtaccaacaaaATGAGAATCTCTATCTTGCAATTAGTTCCAGTTGTCGGTTACAT
		P1-2	AGTTGTCGGTTACATTGGTTTCGCTTTGGGTgcaacgcctgcggact
		P2	ttagtttctagactcgaggctagc
FRE1	YLR214W	P1-1	aaaggtaccaacaaaATGGTTAGAACCAGAGTTTTGTTCTGTTTGTTTATCTCTTTCTT
		P1-2	GTTTATCTCTTTCTTCGCTACTGTCCAATCCTCTGCCgcaacgcctgcggact
		P2	ttagtttctagactcgaggctagc
SSP120	YLR250W	P1-1	aaaggtaccaacaaaATGAGATTCTTGAGAGGTTTCGTCTTTTCTTTGGCTTTCACCTT
		P1-2	TTTGGCTTTCACCTTATACAAGGTTACTGCTACTGCCgcaacgcctgcggact
		P2	ttagtttctagactcgaggctagc
CTS1	YLR286C	P1-1	aaaggtaccaacaaaATGTCTTTGTTGTACATTATCTTGTTATTCACCCAATTCTTGCT
		P1-2	CACCCAATTCTTGCTATTGCCAACTGACGCTgcaacgcctgcggact
		P2	ttagtttctagactcgaggctagc
EXG1	YLR300W	P1-1	aaaggtaccaacaaaATGTTGTCTTTGAAGACCCTATTATGTACTTTGTTGACTGTTTC
		P1-2	TTTGTTGACTGTTTCCTCTGTCTTGGCTgcaacgcctgcggact
		P2	ttagtttctagactcgaggctagc
CDA1	YLR307W	P1-1	aaaggtaccaacaaaATGAAGATTTTCAACACTATCCAATCTGTTTTATTTGCTGCTTT
		P1-2	TTTATTTGCTGCTTTCTTCTTGAAGCAAGGTAACTGTTTGGCCgcaacgcctgcggact
		P2	ttagtttctagactcgaggctagc
CDA2	YLR308W	P1-1	aaaggtaccaacaaaATGAGAATCCAATTGAACACTATTGACTTGCAATGTATCATTGC
		P1-2	GCAATGTATCATTGCTTTATCTTGTTTGGGTCAATTCGTTCACGCCgcaacgcctgcggact
		P2	ttagtttctagactcgaggctagc
VPS65	YLR322W	P1-1	aaaggtaccaacaaaATGAGACACTGTATCATCTTCATTGTCTGTATTTCTATTGTTGA
		P1-2	TATTTCTATTGTTGAAATCAGAACTgcaacgcctgcggact
		P2	ttagtttctagactcgaggctagc
MID2	YLR332W	P1-1	aaaggtaccaacaaaATGTTGTCCTTCACTACCAAGAACTCTTTCAGATTGTTGTTATT
		P1-2	CAGATTGTTGTTATTGATTTTGTCTTGTATCTCCACTATCAGAGCTgcaacgcctgcggact
		P2	ttagtttctagactcgaggctagc
GAS2	YLR343W	P1-1	aaaggtaccaacaaaATGAACAAGAAGCAAAACTTCTACGCTGCTATCATTGTTGCCAT
		P1-2	TATCATTGTTGCCATCTTCTTGTGTTTGCAATTATCTCACGGTgcaacgcctgcggact
		P2	ttagtttctagactcgaggctagc
SWC7	YLR385C	P1-1	aaaggtaccaacaaaATGGACTGTCCATCTAACGTTGTCTTGTTGTTACTACAATTGGT
		P1-2	GTTACTACAATTGGTTTTGCAAAGACAACAAACTTTGGCTgcaacgcctgcggact
		P2	ttagtttctagactcgaggctagc
CCW14	YLR390W-A	P1-1	aaaggtaccaacaaaATGAGAGCTACCACTTTGTTGTCTTCCGTTGTCTCTTTGGCTTT
		P1-2	TGTCTCTTTGGCTTTGTTATCCAAGGAAGTTTTGGCCgcaacgcctgcggact
		P2	ttagtttctagactcgaggctagc
	YLR413W	P1-1	aaaggtaccaacaaaATGAACTTCAAGATCTTGTTGCCAATCTGTGCTTTGCTAACTTT
		P1-2	TGCTTTGCTAACTTTGACCACTTTCTTGTTAACCATTATTGCTACTGCCgcaacgcctgcggact
		P2	ttagtttctagactcgaggctagc
ERV25	YML012W	P1-1	aaaggtaccaacaaaATGCAAGTCTTGCAATTGTGGTTAACCACTTTGATCTCTTTGGT
		P1-2	TTTGATCTCTTTGGTTGTTGCTGTCCAAGGTgcaacgcctgcggact
		P2	ttagtttctagactcgaggctagc
OST6	YML019W	P1-1	aaaggtaccaacaaaATGAAATGGTGTTCCACTTACATTATTATCTGGTTGGCTATCAT
		P1-2	CTGGTTGGCTATCATCTTCCACAAGTTCCAAAAGTCTACCGCCgcaacgcctgcggact
		P2	ttagtttctagactcgaggctagc
	YML084W	P1-1	aaaggtaccaacaaaATGTTCTTGTTTTGTTTCGTCTTATTCTGTTCTTTGGTTTTCCC
		P1-2	TTCTTTGGTTTTCCCATTGGCTAGAGGTgcaacgcctgcggact
		P2	ttagtttctagactcgaggctagc
MSC1	YML128C	P1-1	aaaggtaccaacaaaATGAAGCAATTCAAGTTGGTTAACGCTGTCTCTGCTTCTTTCGT
		P1-2	CTCTGCTTCTTTCGTTTTGATCGGTTTGGTCTTAGCCAACTCCgcaacgcctgcggact
		P2	ttagtttctagactcgaggctagc
ERO1	YML130C	P1-1	aaaggtaccaacaaaATGAGATTGAGAACTGCTATCGCCACTTTATGTTTGACCGCTTT
		P1-2	ATGTTTGACCGCTTTCACCTCTGCTgcaacgcctgcggact
		P2	ttagtttctagactcgaggctagc
PLB2	YMR006C	P1-1	aaaggtaccaacaaaATGCAATTGAGAAACATCTTGCAAGCTTCTTCTTTGATTTCCGG
		P1-2	TTCTTTGATTTCCGGTTTGTCCTTAGCCgcaacgcctgcggact
		P2	ttagtttctagactcgaggctagc
PLB1	YMR008C	P1-1	aaaggtaccaacaaaATGAAGTTGCAATCCTTGTTGGTTTCTGCTGCTGTCTTAACCTC
		P1-2	TGCTGTCTTAACCTCTTTGACTGAAAACGTTAACGCCgcaacgcctgcggact
		P2	ttagtttctagactcgaggctagc
FET3	YMR058W	P1-1	aaaggtaccaacaaaATGACTAACGCTTTGTTATCTATCGCCGTTTTGTTGTTCTCCAT
		P1-2	TTTGTTGTTCTCCATGTTGTCTTTGGCTCAAGCTgcaacgcctgcggact
		P2	ttagtttctagactcgaggctagc
KAR5	YMR065W	P1-1	aaaggtaccaacaaaATGTTCGAAATGAGATACGTCTACTTGTTTGCTATTTGTATCAA
		P1-2	TGCTATTTGTATCAAGTTCGTTTCCTCTgcaacgcctgcggact
		P2	ttagtttctagactcgaggctagc
SWP1	YMR149W	P1-1	aaaggtaccaacaaaATGCAATTCTTCAAGACTTTGGCTGCTTTGGTTTCTTGTATCTC
		P1-2	GGTTTCTTGTATCTCCTTTGTCTTAGCCgcaacgcctgcggact
		P2	ttagtttctagactcgaggctagc
	YMR158W-B	P1-1	aaaggtaccaacaaaATGCACCACTTCGTTCCATCCATCTCTTTGTTCATGGCTTCTGT
		P1-2	GTTCATGGCTTCTGTCTCTTTCTCCGTTTTCTTTTCCCATTTGGCCACTTCTgcaacgcctgcggact
		P2	ttagtttctagactcgaggctagc
	YMR182W-A	P1-1	aaaggtaccaacaaaATGAGAAAGCCATCTGCTTTCCACGCTTGTAACATTATCTTCTT
		P1-2	TAACATTATCTTCTTGCCATTGGTTAAGTGTGCTTCCGCCgcaacgcctgcggact
		P2	ttagtttctagactcgaggctagc
SCJ1	YMR214W	P1-1	aaaggtaccaacaaaATGATTCCAAAGTTGTACATCCACTTGATTTTGTCTTTGCTATT
		P1-2	TTTGTCTTTGCTATTATTGCCATTGATCTTGGCTgcaacgcctgcggact
		P2	ttagtttctagactcgaggctagc
GAS3	YMR215W	P1-1	aaaggtaccaacaaaATGCAATTGTCCAAGTCTATCTTGTTAGCCGCTTTGGCTGCTAC
		P1-2	CGCTTTGGCTGCTACTCCATCTTTGGTTAACGCTgcaacgcctgcggact
		P2	ttagtttctagactcgaggctagc
DFG5	YMR238W	P1-1	aaaggtaccaacaaaATGATTGTTAACATTTCTGCTAAGATGATCTTGTCCATCTGTTT
		P1-2	CTTGTCCATCTGTTTCACTTTTTTGTCTTTCTTCAAGGCTACCCACGCCgcaacgcctgcggact
		P2	ttagtttctagactcgaggctagc
	YMR244W	P1-1	aaaggtaccaacaaaATGGTTTTGTGTAAGTTGTTGACTCCATACTTCTTGTTATCCAT
		P1-2	CTTCTTGTTATCCATCTTGTCTGTCGGTGTTTTCACTGCTACCGCCgcaacgcctgcggact
		P2	ttagtttctagactcgaggctagc
HOR7	YMR251W-A	P1-1	aaaggtaccaacaaaATGAAGTTGTCTCAAGTTGTTGTCTCTGCTGTTGCTTTCACTGG
		P1-2	TGTTGCTTTCACTGGTTTGGTCTCCGCCgcaacgcctgcggact
		P2	ttagtttctagactcgaggctagc
	YMR272W-B	P1-1	aaaggtaccaacaaaATGAGATCTTTGGTTTTCGTCCAATTGTCCTTATTGTCTTGGGA
		P1-2	CTTATTGTCTTGGGAAATCTTCTGTgcaacgcctgcggact
		P2	ttagtttctagactcgaggctagc
PRC1	YMR297W	P1-1	aaaggtaccaacaaaATGAAGGCTTTCACTTCTTTGTTGTGTGGTTTGGGTTTATCCAC
		P1-2	TTTGGGTTTATCCACCACTTTGGCCgcaacgcctgcggact
		P2	ttagtttctagactcgaggctagc
SCW10	YMR305C	P1-1	aaaggtaccaacaaaATGAGATTCTCCAACTTCTTGACTGTTTCTGCCTTATTGACCGG
		P1-2	TGCCTTATTGACCGGTGCTTTGGGTgcaacgcctgcggact
		P2	ttagtttctagactcgaggctagc
GAS1	YMR307W	P1-1	aaaggtaccaacaaaATGTTATTCAAGTCTTTGTCCAAGTTGGCTACCGCCGCTGCTTT
		P1-2	TACCGCCGCTGCTTTCTTTGCTGGTGTTGCTACTGCCgcaacgcctgcggact
		P2	ttagtttctagactcgaggctagc
PET8	YNL003C	P1-1	aaaggtaccaacaaaATGAACACTTTCTTCTTGTCCTTATTGTCTGGTGCTGCTGCCGG
		P1-2	TGGTGCTGCTGCCGGTgcaacgcctgcggact
		P2	ttagtttctagactcgaggctagc
SPO1	YNL012W	P1-1	aaaggtaccaacaaaATGCAAAAGTTGTTATTCGTCTTCTCTGTCTTGTTGACTGTTGT
		P1-2	CTTGTTGACTGTTGTTTTGGCTgcaacgcctgcggact
		P2	ttagtttctagactcgaggctagc
	YNL019C	P1-1	aaaggtaccaacaaaATGTTGTACTCTAGAGAATCCAGAACCACTGTTTTATTCTTGGC
		P1-2	TGTTTTATTCTTGGCTTTGGTTACTTCTTTGACCGTCTTGTGTCACTCCgcaacgcctgcggact
		P2	ttagtttctagactcgaggctagc
KSH1	YNL024C-A	P1-1	aaaggtaccaacaaaATGTCCGCTTTGTTCAACTTCAGATCTTTGTTGCAAGTCATTTT
		P1-2	GTTGCAAGTCATTTTGTTATTGATCTGTTCTTGTTCCTACGTTCACGGTgcaacgcctgcggact
		P2	ttagtttctagactcgaggctagc
SUN4	YNL066W	P1-1	aaaggtaccaacaaaATGAAGTTGTCTGCTACCACCTTAACTGCTGCTTCTTTGATTGG
		P1-2	TGCTTCTTTGATTGGTTACTCCACTATCGTTTCCGCCgcaacgcctgcggact
		P2	ttagtttctagactcgaggctagc
PGA1	YNL158W	P1-1	aaaggtaccaacaaaATGGTTAGACCACAAAACGTTCACTGGTTCATTGCTACTATCGT
		P1-2	CATTGCTACTATCGTCTTTTTCATCGGTTTCGTCCACGCCgcaacgcctgcggact
		P2	ttagtttctagactcgaggctagc
YGP1	YNL160W	P1-1	aaaggtaccaacaaaATGAAGTTCCAAGTTGTCTTATCCGCTTTGTTGGCTTGTTCTTC
		P1-2	GTTGGCTTGTTCTTCTGCTGTCGTTGCCgcaacgcctgcggact
		P2	ttagtttctagactcgaggctagc
	YNL190W	P1-1	aaaggtaccaacaaaATGAAGTTCTCTTCCGTTACCGCTATCACTTTGGCTACCGTCGC
		P1-2	TTTGGCTACCGTCGCCACTGTTGCTACTGCTgcaacgcctgcggact
		P2	ttagtttctagactcgaggctagc
ALG9	YNL219C	P1-1	aaaggtaccaacaaaATGAACTGTAAGGCTGTCACTATCTCTTTGTTGTTGTTATTGTT
		P1-2	GTTGTTGTTATTGTTCTTGACCAGAGTTTACATTCAACCAACTTTCTCCgcaacgcctgcggact
		P2	ttagtttctagactcgaggctagc
KEX2	YNL238W	P1-1	aaaggtaccaacaaaATGAAGGTCAGAAAGTACATCACTTTGTGTTTCTGGTGGGCTTT
		P1-2	TTTCTGGTGGGCTTTCTCTACCTCTGCCTTGGTTTCCTCCgcaacgcctgcggact
		P2	ttagtttctagactcgaggctagc
WSC2	YNL283C	P1-1	aaaggtaccaacaaaATGCACTTGGACTTGATTCACAAGTCTTTCATCTTGGTTTGGTT
		P1-2	CATCTTGGTTTGGTTAATTTACATCAGAGCTGCTTTGGCCgcaacgcctgcggact
		P2	ttagtttctagactcgaggctagc
MID1	YNL291C	P1-1	aaaggtaccaacaaaATGATTGTCTGGCAAGCTTTGTTCGTTGTTTACTGTTTGTTCAC
		P1-2	TTACTGTTTGTTCACCACTTCTATCCACGGTgcaacgcctgcggact
		P2	ttagtttctagactcgaggctagc
TOS6	YNL300W	P1-1	aaaggtaccaacaaaATGAAGTTCTCTACTTTGTCCACCGTTGCTGCTATCGCCGCTTT
		P1-2	TGCTATCGCCGCTTTCGCTTCTGCCgcaacgcctgcggact
		P2	ttagtttctagactcgaggctagc
KRE1	YNL322C	P1-1	aaaggtaccaacaaaATGATGAGAAGAACTTTGTTGCACTCCTTCGCTACCCTATTATT
		P1-2	CGCTACCCTATTATTGTCCTTGTCTTTGTGGTCTGCTGCTGTTATGGCCgcaacgcctgcggact
		P2	ttagtttctagactcgaggctagc
EGT2	YNL327W	P1-1	aaaggtaccaacaaaATGAACAAGTTGTTGTTGCACTTAGTCAGAGTTATCTCTATTTT
		P1-2	AGTTATCTCTATTTTGGGTTTGGCTAACGCCgcaacgcctgcggact
		P2	ttagtttctagactcgaggctagc
CPR8	YNR028W	P1-1	aaaggtaccaacaaaATGAAGTCTTTCTTCTTGTACTTGTACGTTGCTTTCATGTTTTC
		P1-2	TGCTTTCATGTTTTCCTGTATCACTGCCgcaacgcctgcggact
		P2	ttagtttctagactcgaggctagc
AGA1	YNR044W	P1-1	aaaggtaccaacaaaATGACTTTGTCTTTTGCTCACTTCACTTACTTATTCACCATCTT
		P1-2	CTTATTCACCATCTTGTTGGGTTTGACCAACATTGCTTTGGCCgcaacgcctgcggact
		P2	ttagtttctagactcgaggctagc
FRE4	YNR060W	P1-1	aaaggtaccaacaaaATGTTGTTGGTTCACATTATCTCTTTCTTGTTATTTTTCCAATT
		P1-2	GTTATTTTTCCAATTGTCCGCTGCCgcaacgcctgcggact
		P2	ttagtttctagactcgaggctagc
	YNR066C	P1-1	aaaggtaccaacaaaATGATTTTATTGCAAGTTATCTGTACCATCTGGACTTGTTTGTT
		P1-2	CTGGACTTGTTTGTTCATTCCATTGTTGAACGCTgcaacgcctgcggact
		P2	ttagtttctagactcgaggctagc
DSE4	YNR067C	P1-1	aaaggtaccaacaaaATGCAATTGTACTTGACTTTGTTATTCTTGTTGTCTTTCGTTGA
		P1-2	GTTGTCTTTCGTTGAATGTgcaacgcctgcggact
		P2	ttagtttctagactcgaggctagc
CSI2	YOL007C	P1-1	aaaggtaccaacaaaATGAGATTGCCAGAAATTTCCATCTGGAAGGTTATCCTATTGTT
		P1-2	GGTTATCCTATTGTTGCACTTATTCGCTTTGCAAGAATTCCAATTGGTCTCTGCCgcaacgcctgcggact
		P2	ttagtttctagactcgaggctagc
PLB3	YOL011W	P1-1	aaaggtaccaacaaaATGATCAGACCATTGTGTTCCAAGATCATTATTTCTTACATTTT
		P1-2	TATTTCTTACATTTTCGCTATCTCTCAATTCTTGTTAGCTGCTAACGCCgcaacgcctgcggact
		P2	ttagtttctagactcgaggctagc
	YOL019W	P1-1	aaaggtaccaacaaaATGAAGAAGAACTCTTCCGTTGTTTTCTTCTTGGTCGGTTTGTC
		P1-2	CTTGGTCGGTTTGTCTCAATTTGTCACTATGGCTgcaacgcctgcggact
		P2	ttagtttctagactcgaggctagc
GAS5	YOL030W	P1-1	aaaggtaccaacaaaATGTTGTTGAGATCTTTGACTTCTGCTTTCGTTTTATCCGCCGG
		P1-2	CGTTTTATCCGCCGGTTTGGCTCAAGCTgcaacgcctgcggact
		P2	ttagtttctagactcgaggctagc
SIL1	YOL031C	P1-1	aaaggtaccaacaaaATGGTTAGAATCTTGCCAATCATTTTATCTGCTTTGTCCTCCAA
		P1-2	TGCTTTGTCCTCCAAGTTGGTCGCCTCTgcaacgcctgcggact
		P2	ttagtttctagactcgaggctagc
DDR2	YOL052C-A	P1-1	aaaggtaccaacaaaATGAAGGTCTCTCAAGTTTTCATCTCTGCTATTTCCGTCTTCGG
		P1-2	TATTTCCGTCTTCGGTTTGGCTACTTCCGTTAACGCCgcaacgcctgcggact
		P2	ttagtttctagactcgaggctagc
MPD2	YOL088C	P1-1	aaaggtaccaacaaaATGAAGTTGCACGGTTTCTTATTCTCTGTCTTGTCCACTTGTGT
		P1-2	CTTGTCCACTTGTGTTGTTATCTTGCCAGCTTTGGCCgcaacgcctgcggact
		P2	ttagtttctagactcgaggctagc
WSC3	YOL105C	P1-1	aaaggtaccaacaaaATGGAAAGAGTCTGGTTCGCTAAATTGACCAACAAGGGTACTAT
		P1-2	CAACAAGGGTACTATCAAGATCGGTTACATTTCTTTCATCTTGTTGTCCCTATTATGTCAATCTTTGATTGGTTTGGTTAACGCCgcaacgcctgcggact
		P2	ttagtttctagactcgaggctagc
GAS4	YOL132W	P1-1	aaaggtaccaacaaaATGATGGTTTTTTCCTCTACTTTCATCTTCTTGATTTTGGAATT
		P1-2	CTTGATTTTGGAATTAGTTGTCTTGTGTGAAGCTgcaacgcctgcggact
		P2	ttagtttctagactcgaggctagc
ZPS1	YOL154W	P1-1	aaaggtaccaacaaaATGAAGTTCTCTTCTGGTAAGTCCATCATCTTCGCCACTATTGC
		P1-2	CTTCGCCACTATTGCTTCTTTGGCTTTGTCCgcaacgcctgcggact
		P2	ttagtttctagactcgaggctagc
HPF1	YOL155C	P1-1	aaaggtaccaacaaaATGTTCAACAGATTCAACAAGTTGCAAGCTGCTTTGGCTTTGGT
		P1-2	TGCTTTGGCTTTGGTTTTGTACTCTCAATCCGCCTTAGGTgcaacgcctgcggact
		P2	ttagtttctagactcgaggctagc
CSS3	YOL159C	P1-1	aaaggtaccaacaaaATGGTTCCATTGTTCGGTTTATTCTGTATCTTTTCCCAATTGTA
		P1-2	CTTTTCCCAATTGTACTCTTTGTGTTCTGCTgcaacgcctgcggact
		P2	ttagtttctagactcgaggctagc
YSP3	YOR003W	P1-1	aaaggtaccaacaaaATGAAGTTCTCTACTATCTTGCCAATTTTATGGGCTAACTGTTG
		P1-2	ATGGGCTAACTGTTGTTTGTGTgcaacgcctgcggact
		P2	ttagtttctagactcgaggctagc
SLG1	YOR008C	P1-1	aaaggtaccaacaaaATGAGACCAAACAAGACTTCTTTGTTATTGGCTTTGTTGTCCAT
		P1-2	GGCTTTGTTGTCCATCTTGTCTCAAGCTAACGCCgcaacgcctgcggact
		P2	ttagtttctagactcgaggctagc
	YOR008C-A	P1-1	aaaggtaccaacaaaATGTGGAGATCTTACTTGGTTTTCTTGTTTTTCATGACTCCAAG
		P1-2	TTTCATGACTCCAAGAATCCAAACCgcaacgcctgcggact
		P2	ttagtttctagactcgaggctagc
TIR4	YOR009W	P1-1	aaaggtaccaacaaaATGGCTTACTCTAAGATCACTTTGTTGGCTGCTTTAGCCGCCAT
		P1-2	TGCTTTAGCCGCCATTGCTTACGCTCAAACCCAAGCTgcaacgcctgcggact
		P2	ttagtttctagactcgaggctagc
TIR2	YOR010C	P1-1	aaaggtaccaacaaaATGGCTTACATCAAGATTGCTTTGTTGGCTGCTATCGCCGCCTT
		P1-2	TGCTATCGCCGCCTTAGCTTCTGCTgcaacgcctgcggact
		P2	ttagtttctagactcgaggctagc
ERP4	YOR016C	P1-1	aaaggtaccaacaaaATGAGAGTTTTCACTTTGATTGCTATCTTATTCTCCTCTTCTTT
		P1-2	ATTCTCCTCTTCTTTGTTGACCCACGCCgcaacgcctgcggact
		P2	ttagtttctagactcgaggctagc
	YOR024W	P1-1	aaaggtaccaacaaaATGAGATTGCAATGGCCAAAGTTCATCACTTTCTTGTCCACCGG
		P1-2	TTTCTTGTCCACCGGTTCTTGTTGTTTGTTGTTTCTATTATTGCCATGTTCTTTCgcaacgcctgcggact
		P2	ttagtttctagactcgaggctagc
DFG16	YOR030W	P1-1	aaaggtaccaacaaaATGATTATCAGATTGCACTTCTACTACTTGTTGACTTTAGTCTA
		P1-2	GTTGACTTTAGTCTACCACTTGGGTTTGGTTGGTGCTgcaacgcctgcggact
		P2	ttagtttctagactcgaggctagc
OST3	YOR085W	P1-1	aaaggtaccaacaaaATGAACTGGTTATTCTTGGTTTCTTTGGTCTTTTTCTGTGGTGT
		P1-2	CTTTTTCTGTGGTGTTTCCACTCACCCAGCTTTGGCCgcaacgcctgcggact
		P2	ttagtttctagactcgaggctagc
	YOR139C	P1-1	aaaggtaccaacaaaATGTTCAACTGTTTGACTAAATTAGTTATCTTGGTCTGTTTGAA
		P1-2	CTTGGTCTGTTTGAAGTACGTTGCCAAGGCTgcaacgcctgcggact
		P2	ttagtttctagactcgaggctagc
SMP3	YOR149C	P1-1	aaaggtaccaacaaaATGATGAGATACCAATGGTGGTTATATTTGGTTTACGCTATCGG
		P1-2	GGTTTACGCTATCGGTTTGATGTTGTGTTTGGGTCCATCTTACATTCACCCAgcaacgcctgcggact
		P2	ttagtttctagactcgaggctagc
ATG40	YOR152C	P1-1	aaaggtaccaacaaaATGTTCAACTTGATCTTATGGCCATTGTTCTTGTTGACTTCTGT
		P1-2	CTTGTTGACTTCTGTTGCTgcaacgcctgcggact
		P2	ttagtttctagactcgaggctagc
SLP1	YOR154W	P1-1	aaaggtaccaacaaaATGGCTAACAGATTGTTGATCTACGGTTTGATTTTATGGGTTTC
		P1-2	GATTTTATGGGTTTCCATCATTGGTTCTTTCGCCgcaacgcctgcggact
		P2	ttagtttctagactcgaggctagc
SPR1	YOR190W	P1-1	aaaggtaccaacaaaATGGTTTCTTTCAGAGGTTTGACCACTTTAACTTTGTTGTTCAC
		P1-2	AACTTTGTTGTTCACCAAGTTGGTCAACTGTgcaacgcctgcggact
		P2	ttagtttctagactcgaggctagc
	YOR214C	P1-1	aaaggtaccaacaaaATGTTGGGTTTGTACTTGTCCTCTTTATTCTTTGCTTTCTTCAT
		P1-2	CTTTGCTTTCTTCATGGCTCAAGTTTTCGCCgcaacgcctgcggact
		P2	ttagtttctagactcgaggctagc
SRL1	YOR247W	P1-1	aaaggtaccaacaaaATGTTGCAATCCGTTGTTTTCTTTGCTTTGTTAACTTTCGCTTC
		P1-2	GTTAACTTTCGCTTCTTCTGTCTCCGCCgcaacgcctgcggact
		P2	ttagtttctagactcgaggctagc
MPD1	YOR288C	P1-1	aaaggtaccaacaaaATGTTGTTCTTGAACATTATCAAGTTGTTGTTGGGTTTATTCAT
		P1-2	GTTGGGTTTATTCATCATGAACGAAGTTAAGGCTgcaacgcctgcggact
		P2	ttagtttctagactcgaggctagc
KRE5	YOR336W	P1-1	aaaggtaccaacaaaATGAGATTGTTGGCTTTGGTTTTGCTATTATTGTGTGCCCCATT
		P1-2	ATTGTGTGCCCCATTGAGAGCTTGGACTgcaacgcctgcggact
		P2	ttagtttctagactcgaggctagc
	YOR365C	P1-1	aaaggtaccaacaaaATGTTGCCAATCAAGGTTTTCTCTTTGTCCAGAATTTTTGTCTT
		P1-2	CAGAATTTTTGTCTTATTGGCTATCTTCAGACAAATTCACGCCgcaacgcctgcggact
		P2	ttagtttctagactcgaggctagc
FRE3	YOR381W	P1-1	aaaggtaccaacaaaATGTACTGGGTTTTGTTATGTGGTTCCATCTTGTTGTGTTGTTT
		P1-2	CTTGTTGTGTTGTTTGTCTGGTGCTTCTGCCgcaacgcctgcggact
		P2	ttagtttctagactcgaggctagc
FIT2	YOR382W	P1-1	aaaggtaccaacaaaATGAAGTTCTCCACCATCTTCGGTGCTACCACTGTTATGACTGC
		P1-2	CACTGTTATGACTGCTGTCTCTGCTGCTGCCgcaacgcctgcggact
		P2	ttagtttctagactcgaggctagc
FIT3	YOR383C	P1-1	aaaggtaccaacaaaATGAAGTTCTCTTCTGCTTTGGTCTTGTCCGCCGTTGCTGCTAC
		P1-2	CGCCGTTGCTGCTACTGCTTTAGCCgcaacgcctgcggact
		P2	ttagtttctagactcgaggctagc
FRE5	YOR384W	P1-1	aaaggtaccaacaaaATGTTGTTCGCTAGATTGGTTTTGCTATTAGTCTACTTGGCTCC
		P1-2	AGTCTACTTGGCTCCAGGTTCTTTGGCCgcaacgcctgcggact
		P2	ttagtttctagactcgaggctagc
	YOR387C	P1-1	aaaggtaccaacaaaATGTCTTTCTTGAACATCTTCACTTTCTTTTCTGTCTTGGTTTC
		P1-2	TTCTGTCTTGGTTTCCGTTGCTACCGCCgcaacgcctgcggact
		P2	ttagtttctagactcgaggctagc
	YOR389W	P1-1	aaaggtaccaacaaaATGAGATTCCACAGACAAGGTACTGCTGCCACCGTCGGTGTTTT
		P1-2	CACCGTCGGTGTTTTGTTGATCGTTTTATTGGGTTTCTGTTGGAAGTTGTCTGAATCCgcaacgcctgcggact
		P2	ttagtttctagactcgaggctagc
NCR1	YPL006W	P1-1	aaaggtaccaacaaaATGAACGTTTTATGGATCATTGCTTTGGTTGGTCAATTGATGAG
		P1-2	TGGTCAATTGATGAGATTGGTCCAAGGTgcaacgcctgcggact
		P2	ttagtttctagactcgaggctagc
SPO19	YPL130W	P1-1	aaaggtaccaacaaaATGAAGAAGCAAATCTTGATTGTCGCCGCTCAATCCATCTTGTG
		P1-2	TCAATCCATCTTGTGTTCTACTGTTTTCGGTgcaacgcctgcggact
		P2	ttagtttctagactcgaggctagc
PEP4	YPL154C	P1-1	aaaggtaccaacaaaATGTTCTCTTTGAAGGCTTTGTTGCCATTGGCTCTATTATTGGT
		P1-2	GGCTCTATTATTGGTCTCCGCCAACCAAGTTGCTGCTgcaacgcctgcggact
		P2	ttagtttctagactcgaggctagc
SVS1	YPL163C	P1-1	aaaggtaccaacaaaATGATTTTCAAGATCTTGTGTTCTTTGTTGTTAGTTACTTCCAA
		P1-2	GTTAGTTACTTCCAACTTCGCTTCTGCCgcaacgcctgcggact
		P2	ttagtttctagactcgaggctagc
MF(ALPHA)1	YPL187W	P1-1	aaaggtaccaacaaaATGAGATTCCCATCCATCTTCACTGCTGTTTTGTTTGCTGCTTC
		P1-2	TTTGTTTGCTGCTTCTTCTGCTTTGGCCgcaacgcctgcggact
		P2	ttagtttctagactcgaggctagc
GUP2	YPL189W	P1-1	aaaggtaccaacaaaATGTCCATGTTGAGAATCTGGTCTTGTATTGTCCACTTCTTCTC
		P1-2	TGTCCACTTCTTCTCTGTTCAAGCTgcaacgcctgcggact
		P2	ttagtttctagactcgaggctagc
FLC1	YPL221W	P1-1	aaaggtaccaacaaaATGCAAGTTTTAGTCACTTTGTGGTGTTTGATCTGTACCTGTTT
		P1-2	GATCTGTACCTGTTTGGTCTTGCCAGTTGCTGCCgcaacgcctgcggact
		P2	ttagtttctagactcgaggctagc
	YPR027C	P1-1	aaaggtaccaacaaaATGGTTGGTATCTACAGAATTTTGGCTTCTTTCGTCCCATTGTT
		P1-2	TTTCGTCCCATTGTTGGGTTTGTTATTCGCCgcaacgcctgcggact
		P2	ttagtttctagactcgaggctagc
THI22	YPR121W	P1-1	aaaggtaccaacaaaATGGTTATCATTTTGTTGGGTTTGTGTACCTTAGGTTTCCCAAG
		P1-2	CTTAGGTTTCCCAAGAACTGCTTTCTGTgcaacgcctgcggact
		P2	ttagtttctagactcgaggctagc
TDA6	YPR157W	P1-1	aaaggtaccaacaaaATGCACTGTGTCTTAGCCAGAATCTTGTTGTGGTTCTTGATTGT
		P1-2	GTGGTTCTTGATTGTTGACTTGTCTGTTATCAGAGCTgcaacgcctgcggact
		P2	ttagtttctagactcgaggctagc

## Sheet: codon bias
Supplementary Table 8. Primers used in this study
Standard Name	Systematic Name	primer ID	original base	low-frequency base	high-frequency base
PSG1	YKL077W	P1-1	aaaggtaccaacaaaATGAGATTTCACGATAGTATACTTATCTTCTTTTCTTTGGCATC	aaaggtaccaacaaaATGAGATTTCACGATAGTATACTCATCTTCTTTTCTCTTGCATC	aaaggtaccaacaaaATGAGATTCCATGACTCCATCTTGATTTTTTTCTCTTTGGCTTC
		P1-2	CTTTTCTTTGGCATCGCTTTATCAACATGTTCATGGTgcaacgcctgcggact	CTTTTCTCTTGCATCGCTTTATCAACATGTCCATGGTgcaacgcctgcggact	TTTCTCTTTGGCTTCTTTATACCAACACGTTCACGGTgcaacgcctgcggact
		P2	ttagtttctagactcgaggctagc	ttagtttctagactcgaggctagc	ttagtttctagactcgaggctagc
PIR3	YKL163W	P1-1	aaaggtaccaacaaaATGCAATATAAAAAGCCATTAGTCGTCTCCGCTTTAGCTGCTAC	aaaggtaccaacaaaATGCAATATAAAAAGCCGCTCGTCGTCTCCGCTCTTGCTGCTAC	aaaggtaccaacaaaATGCAATACAAGAAGCCATTGGTTGTCTCTGCTTTGGCTGCTAC
		P1-2	CGCTTTAGCTGCTACATCTTTAGCTgcaacgcctgcggact	CGCTCTTGCTGCTACATCTTTAGCTgcaacgcctgcggact	TGCTTTGGCTGCTACTTCCTTAGCCgcaacgcctgcggact
		P2	ttagtttctagactcgaggctagc	ttagtttctagactcgaggctagc	ttagtttctagactcgaggctagc
NCW2	YLR194C	P1-1	aaaggtaccaacaaaATGAAGGCCTGTTCCATATTATTTACCACCTTAATTACTCTAGC	aaaggtaccaacaaaATGAAGGCCTGCTCCATACTCTTTACCACCCTTATTACTCTAGC	aaaggtaccaacaaaATGAAGGCTTGTTCTATTTTGTTCACCACTTTAATCACTTTGGC
		P1-2	CTTAATTACTCTAGCCGCTGCTgcaacgcctgcggact	CCTTATTACTCTAGCCGCTGCTgcaacgcctgcggact	TTTAATCACTTTGGCTGCTGCCgcaacgcctgcggact
		P2	ttagtttctagactcgaggctagc	ttagtttctagactcgaggctagc	ttagtttctagactcgaggctagc
MID2	YLR332W	P1-1	aaaggtaccaacaaaATGTTGTCTTTCACAACCAAGAATAGTTTCCGCTTATTACTTTT	aaaggtaccaacaaaATGCTCTCTTTCACAACCAAGAATAGTTTCCGCCTCCTTCTTCT	aaaggtaccaacaaaATGTTGTCCTTCACTACCAAGAACTCTTTCAGATTGTTGTTATT
		P1-2	CCGCTTATTACTTTTAATACTGTCATGCATATCGACGATACGCGCAgcaacgcctgcggact	CCGCCTCCTTCTTCTCATACTTTCATGCATATCGACGATACGCGCAgcaacgcctgcggact	CAGATTGTTGTTATTGATTTTGTCTTGTATCTCCACTATCAGAGCTgcaacgcctgcggact
		P2	ttagtttctagactcgaggctagc	ttagtttctagactcgaggctagc	ttagtttctagactcgaggctagc
SWP1	YMR149W	P1-1	aaaggtaccaacaaaATGCAATTCTTCAAAACACTTGCGGCCTTGGTGTCGTGCATATC	aaaggtaccaacaaaATGCAATTCTTCAAAACATTGGCGGCCTTGGTGTCGTGTATATC	aaaggtaccaacaaaATGCAATTCTTCAAGACTTTGGCTGCTTTGGTTTCTTGTATCTC
		P1-2	GGTGTCGTGCATATCGTTCGTCCTCGCTgcaacgcctgcggact	GGTGTCGTGTATATCGTTCGTTTTGGCTgcaacgcctgcggact	GGTTTCTTGTATCTCCTTTGTCTTAGCCgcaacgcctgcggact
		P2	ttagtttctagactcgaggctagc	ttagtttctagactcgaggctagc	ttagtttctagactcgaggctagc
PGA1	YNL158W	P1-1	aaaggtaccaacaaaATGGTCCGGCCTCAGAATGTTCACTGGTTTATCGCTACAATTGT	aaaggtaccaacaaaATGGTCCGGCCGCAGAATGTCCACTGGTTTATCGCTACAATTGT	aaaggtaccaacaaaATGGTTAGACCACAAAACGTTCACTGGTTCATTGCTACTATCGT
		P1-2	TATCGCTACAATTGTATTTTTCATCGGATTTGTACACGCTgcaacgcctgcggact	TATCGCTACAATTGTCTTTTTCATCGGATTTGTCCACGCTgcaacgcctgcggact	CATTGCTACTATCGTCTTTTTCATCGGTTTCGTCCACGCCgcaacgcctgcggact
		P2	ttagtttctagactcgaggctagc	ttagtttctagactcgaggctagc	ttagtttctagactcgaggctagc
CSI2	YOL007C	P1-1	aaaggtaccaacaaaATGAGACTGCCAGAAATCTCCATTTGGAAAGTGATACTACTACT	aaaggtaccaacaaaATGCGACTGCCGGAAATCTCCATTTGGAAAGTGATACTCCTCCT	aaaggtaccaacaaaATGAGATTGCCAGAAATTTCCATCTGGAAGGTTATCCTATTGTT
		P1-2	AGTGATACTACTACTTCATTTGTTTGCTCTACAAGAATTTCAACTTGTCTCCGCTgcaacgcctgcggact	AGTGATACTCCTCCTTCATCTCTTTGCTCTTCAAGAGTTTCAACTTGTCTCCGCTgcaacgcctgcggact	GGTTATCCTATTGTTGCACTTATTCGCTTTGCAAGAATTCCAATTGGTCTCTGCCgcaacgcctgcggact
		P2	ttagtttctagactcgaggctagc	ttagtttctagactcgaggctagc	ttagtttctagactcgaggctagc
GAS5	YOL030W		aaaggtaccaacaaaATGTTACTACGTTCTCTTACAAGTGCCTTCGTTTTAAGTGCTGG	aaaggtaccaacaaaATGCTTCTCCGGTCTCTTACAAGTGCCTTCGTCCTCAGTGCTGG	aaaggtaccaacaaaATGTTGTTGAGATCTTTGACTTCTGCTTTCGTTTTATCCGCCGG
			CGTTTTAAGTGCTGGTTTGGCTCAGGCTgcaacgcctgcggact	CGTCCTCAGTGCTGGTCTCGCTCAGGCTgcaacgcctgcggact	CGTTTTATCCGCCGGTTTGGCTCAAGCTgcaacgcctgcggact
			ttagtttctagactcgaggctagc	ttagtttctagactcgaggctagc	ttagtttctagactcgaggctagc

## Sheet: hydrophobicity
Supplementary Table 8. Primers used in this study
H-region altered	primer ID	H-region altered base
GDT1H	P1-1	aaaggtaccaacaaaATGGGTAACATGATCAAGAAGGCTTCTTTGATTGCTTTGTTGTT
	P1-2	GATTGCTTTGTTGTTATTCACTGCTGCTGCTGCCGCCgcaacgcctgcggact
	P2	ttagtttctagactcgaggctagc
YDR417CH	P1-1	aaaggtaccaacaaaATGTTGCCATTGTGTTTGACTTTCTTGTTCTTTTTATCTTTGGG
	P1-2	CTTTTTATCTTTGGGTGGTTCCgcaacgcctgcggact
	P2	ttagtttctagactcgaggctagc
CCW12H	P1-1	aaaggtaccaacaaaATGCAATTCTCTACTGTTGCTTCCATCGCTGCTGTTGCCGCTGC
	P1-2	TGCTGTTGCCGCTGCTTCTGCTGCTGCCgcaacgcctgcggact
	P2	ttagtttctagactcgaggctagc
FPR2H	P1-1	aaaggtaccaacaaaATGATGTTCAACATCTACTTATTTGTTTTCTTCTCTACCATTTT
	P1-2	CTTCTCTACCATTTTGGCTGGTTCTTTGTCCgcaacgcctgcggact
	P2	ttagtttctagactcgaggctagc
YOR387CH	P1-1	aaaggtaccaacaaaATGTCTTTCTTGAACATCTTCACTTCTGTCTTGGTTTCCGTTGC
	P1-2	CTTGGTTTCCGTTGCTACCGCCgcaacgcctgcggact
	P2	ttagtttctagactcgaggctagc

## Sheet: pro-region
Supplementary Table 8. Primers used in this study
Standard Name	Systematic Name	primer ID	base sequence
YPS6	YIR039C	P1	ATCTTCTTTGATGTGTTCTTTGACTGTTTTGGGTTCTTCCGCAAGTTCCTATGTTAAGT
		P2	aaatggattgcgatcgccagtccgcaggcgttgcTCTTTTGAAGACGGTAGAAACATCC
		P3	aatattattgaagcatttatcaggg
		P4	ACCCAAAACAGTCAAAGAACACATC
		P5	gcaacgcctgcggactggcgatcgc
		P6	gagacaataaccctgataaatgctt
CIS3	YJL158C	P1	TTCCGTCGCCGCTTTGTCTGCTACTGCTTCTGCCGAAGGTTACACTCCAGGTGAACCAT
		P2	aaatggattgcgatcgccagtccgcaggcgttgcTCTCTTAGCTTTTGAAGAGGTAATA
		P3	aatattattgaagcatttatcaggg
		P4	GGCAGAAGCAGTAGCAGACAAAGCG
		P5	gcaacgcctgcggactggcgatcgc
		P6	gagacaataaccctgataaatgctt
HSP150	YJL159W	P1	GGTTGCTTCTGCTTTGGCTGCTACCACTTTAGCCGCCTATGCTCCATCTGAGCCTTGGT
		P2	aaatggattgcgatcgccagtccgcaggcgttgcTCTCTTGGCCTTAGATGAGGCTGTG
		P3	aatattattgaagcatttatcaggg
		P4	GGCTAAAGTGGTAGCAGCCAAAGCA
		P5	gcaacgcctgcggactggcgatcgc
		P6	gagacaataaccctgataaatgctt
PIR5	YJL160C	P1	TTTGTTGTCTTCCATCGCCTTAACTGCTTACGCTCCACCTGAACCCTGGGCAACTTTAA
		P2	aaatggattgcgatcgccagtccgcaggcgttgcTCTTTTGACCTTACTTTCAGTAACG
		P3	aatattattgaagcatttatcaggg
		P4	AGCGTAAGCAGTTAAGGCGATGGAA
		P5	gcaacgcctgcggactggcgatcgc
		P6	gagacaataaccctgataaatgctt
PIR3	YKL163W	P1	GGTTGTCTCTGCTTTGGCTGCTACTTCCTTAGCCGCCTATGCTCCAAAGGACCCGTGGT
		P2	aaatggattgcgatcgccagtccgcaggcgttgcTCTCTTTGCTTTAGATGAGGCGACG
		P3	aatattattgaagcatttatcaggg
		P4	GGCTAAGGAAGTAGCAGCCAAAGCA
		P5	gcaacgcctgcggactggcgatcgc
		P6	gagacaataaccctgataaatgctt
PIR1	YKL164C	P1	GGTTGCTTCTGCTTTGGTCGCTACTTCCTTAGCCGCCTATGCTCCAAAGGACCCGTGGT
		P2	aaatggattgcgatcgccagtccgcaggcgttgcTCTCTTAGCCTTGGAGGAAGCAGTA
		P3	aatattattgaagcatttatcaggg
		P4	GGCTAAGGAAGTAGCGACCAAAGCA
		P5	gcaacgcctgcggactggcgatcgc
		P6	gagacaataaccctgataaatgctt
YPS1	YLR120C	P1	CTTGTCCTCCTTATTCGCTTCTCAAGTTTTGGGTAAGATAATACCAGCAGCAAACAAGC
		P2	aaatggattgcgatcgccagtccgcaggcgttgcCCTCTTCAATAGGCGTACTTCCGGT
		P3	aatattattgaagcatttatcaggg
		P4	ACCCAAAACTTGAGAAGCGAATAAG
		P5	gcaacgcctgcggactggcgatcgc
		P6	gagacaataaccctgataaatgctt
YPS3	YLR121C	P1	TACCTTAGCCGTCTTGACTTCTCCAGCTTTCGGTAGAGTACTTCCCGATGGGAAATACG
		P2	aaatggattgcgatcgccagtccgcaggcgttgcTCTCTTGCTGAGTTCACCATTGTCG
		P3	aatattattgaagcatttatcaggg
		P4	ACCGAAAGCTGGAGAAGTCAAGACG
		P5	gcaacgcctgcggactggcgatcgc
		P6	gagacaataaccctgataaatgctt
EXG1	YLR300W	P1	ATGTACTTTGTTGACTGTTTCCTCTGTCTTGGCTACCCCAGTCCCTGCAAGAGACCCTT
		P2	aaatggattgcgatcgccagtccgcaggcgttgcTCTTTTCTTGTTCTCCTCATGAACA
		P3	aatattattgaagcatttatcaggg
		P4	AGCCAAGACAGAGGAAACAGTCAAC
		P5	gcaacgcctgcggactggcgatcgc
		P6	gagacaataaccctgataaatgctt
SCW10	YMR305C	P1	GACTGTTTCTGCCTTATTGACCGGTGCTTTGGGTGCTCCTGCTGTTCGCCATAAACATG
		P2	aaatggattgcgatcgccagtccgcaggcgttgcACGCTTTTCATGTTTATGGCGAACA
		P3	aatattattgaagcatttatcaggg
		P4	ACCCAAAGCACCGGTCAATAAGGCA
		P5	gcaacgcctgcggactggcgatcgc
		P6	gagacaataaccctgataaatgctt
KEX2	YNL238W	P1	GTGGGCTTTCTCTACCTCTGCCTTGGTTTCCTCCCAACAAATTCCATCGAAGGACCATA
		P2	aaatggattgcgatcgccagtccgcaggcgttgcAGGCACCGGTAGTCTCTTAAATAGG
		P3	aatattattgaagcatttatcaggg
		P4	GGAGGAAACCAAGGCAGAGGTAGAG
		P5	gcaacgcctgcggactggcgatcgc
		P6	gagacaataaccctgataaatgctt
PEP4	YPL154C	P1	TCTATTATTGGTCTCCGCCAACCAAGTTGCTGCTAAAGTCCACAAGGCTAAAATTTATA
		P2	aaatggattgcgatcgccagtccgcaggcgttgcTTCAGTGAAGAAAGGATGCTCCCTA
		P3	aatattattgaagcatttatcaggg
		P4	AGCAGCAACTTGGTTGGCGGAGACC
		P5	gcaacgcctgcggactggcgatcgc
		P6	gagacaataaccctgataaatgctt
MF(ALPHA)1	YPL187W	P1	TGCTGTTTTGTTTGCTGCTTCTTCTGCTTTGGCCGCTCCAGTCAACACTACAACAGAAG
		P2	aaatggattgcgatcgccagtccgcaggcgttgcAGCTTCAGCCTCTCTTTTATCCAAA
		P3	aatattattgaagcatttatcaggg
		P4	GGCCAAAGCAGAAGAAGCAGCAAAC
		P5	gcaacgcctgcggactggcgatcgc
		P6	gagacaataaccctgataaatgctt

## Sheet: lipase
Supplementary Table 8. Primers used in this study
Standard Name	Systematic Name	primer ID	base sequence
PIR3	YKL163W	P1-1	aaaggtaccaacaaaATGCAATACAAGAAGCCATTGGTTGTCTCTGCTTTGGCTGCTAC
		P1-2	TCTGCTTTGGCTGCTACTTCCTTAGCCgatgacaacttagttggt
		P2	ttagtttctagactcgaggctagc
PIR1	YKL164C	P1-1	aaaggtaccaacaaaATGCAATACAAGAAGTCTTTGGTTGCTTCTGCTTTGGTCGCTAC
		P1-2	TCTGCTTTGGTCGCTACTTCCTTAGCCgatgacaacttagttggt
		P2	ttagtttctagactcgaggctagc
SWP1	YMR149W	P1-1	aaaggtaccaacaaaATGCAATTCTTCAAGACTTTGGCTGCTTTGGTTTCTTGTATCTC
		P1-2	TTGGTTTCTTGTATCTCCTTTGTCTTAGCCgatgacaacttagttggt
		P2	ttagtttctagactcgaggctagc
PHO5	YBR093C	P1-1	aaaggtaccaacaaaATGTTCAAGTCTGTTGTCTACTCCATCTTGGCTGCTTCTTTGGC
		P1-2	TTGGCTGCTTCTTTGGCCAACGCTgatgacaacttagttggt
		P2	ttagtttctagactcgaggctagc
GAS5	YOL030W	P1-1	aaaggtaccaacaaaATGTTGTTGAGATCTTTGACTTCTGCTTTCGTTTTATCCGCCGG
		P1-2	TTCGTTTTATCCGCCGGTTTGGCTCAAGCTgatgacaacttagttggt
		P2	ttagtttctagactcgaggctagc
PSG1	YKL077W	P1-1	aaaggtaccaacaaaATGAGATTCCATGACTCCATCTTGATTTTTTTCTCTTTGGCTTC
		P1-2	TTTTTCTCTTTGGCTTCTTTATACCAACACGTTCACGGTgatgacaacttagttggt
		P2	ttagtttctagactcgaggctagc
FLO10	YKR102W	P1-1	aaaggtaccaacaaaATGCCAGTTGCTGCTAGATACATCTTCTTAACTGGTTTGTTCTT
		P1-2	TTAACTGGTTTGTTCTTGTTGTCTGTTGCCAACGTCGCTTTGGGTgatgacaacttagttggt
		P2	ttagtttctagactcgaggctagc
NCW2	YLR194C	P1-1	aaaggtaccaacaaaATGAAGGCTTGTTCTATTTTGTTCACCACTTTAATCACTTTGGC
		P1-2	ACTTTAATCACTTTGGCTGCTGCCgatgacaacttagttggt
		P2	ttagtttctagactcgaggctagc
FET3	YMR058W	P1-1	aaaggtaccaacaaaATGACTAACGCTTTGTTATCTATCGCCGTTTTGTTGTTCTCCAT
		P1-2	GTTTTGTTGTTCTCCATGTTGTCTTTGGCTCAAGCTgatgacaacttagttggt
		P2	ttagtttctagactcgaggctagc
MID2	YLR332W	P1-1	aaaggtaccaacaaaATGTTGTCCTTCACTACCAAGAACTCTTTCAGATTGTTGTTATT
		P1-2	TTCAGATTGTTGTTATTGATTTTGTCTTGTATCTCCACTATCAGAGCTgatgacaacttagttggt
		P2	ttagtttctagactcgaggctagc
CSI2	YOL007C	P1-1	aaaggtaccaacaaaATGAGATTGCCAGAAATTTCCATCTGGAAGGTTATCCTATTGTT
		P1-2	AAGGTTATCCTATTGTTGCACTTATTCGCTTTGCAAGAATTCCAATTGGTCTCTGCCgatgacaacttagttggt
		P2	ttagtttctagactcgaggctagc
	YBL039C-A	P1-1	aaaggtaccaacaaaATGTGGGGTTTGAACAGATGGTTAACTTTCACCATGTTGATTTT
		P1-2	TTCACCATGTTGATTTTGTTGATCACTTCTCACTGTgatgacaacttagttggt
		P2	ttagtttctagactcgaggctagc
	YBR277C	P1-1	aaaggtaccaacaaaATGTTCTCCTCTTTATTCTTGTCTTCTGCTTTGTTTTTCTTCTC
		P1-2	GCTTTGTTTTTCTTCTCTTGTTTGATGGCCTCCTCCgatgacaacttagttggt
		P2	ttagtttctagactcgaggctagc
VEL1	YGL258W	P1-1	aaaggtaccaacaaaATGTCTTTCTTGTCCATCTTCACTTTCTTTTCTGTCTTGATTTC
		P1-2	TTTTCTGTCTTGATTTCCGTTGCTACCACTgatgacaacttagttggt
		P2	ttagtttctagactcgaggctagc
